# Supplementary material for: Cell‐Type‐Specific WTAP and ALKBH5‐Mediated m6A Methylation Orchestrates Mental Disorders via Gut‐Brain Axis Metabolite Signaling: Multi‐Omics Evidence and Pyroptosis‐Associated Loop Mechanism
Source: CNS Neurosci Ther. 2026 Mar 15;32(3):e70840. doi: 10.1002/cns.70840 (PMC13093453; doi:10.1002/cns.70840)
Supplement: Supplementary file 1 — Data S1: cns70840‐sup‐0001‐DataS1.xlsx. [file CNS-32-e70840-s001.xlsx]

## Sheet: Table S1
Table S1 M6A Genes and Pyroptosis Genes
m6A genes	pyroptosis genes	m6A genes with cis-eQTL	pyroptosis genes cis-pQTL
METTL3	AIM2	ALKBH5	CASP3
METTL14	CASP1	FTO	CASP8
VIRMA	CASP3	IGF2BP2	ELANE
RBM15	CASP4	IGF2BP3	IL18
WTAP	CASP5	METTL14	IL1B
ZCCHC4	CASP6	METTL3	IL6
ZC3H13	CASP8	RBM15	NLRP1
HNRNPC	CASP9	WTAP	PLCG1
HNRNPA2B1	ELANE	YTHDC2	PRKACA
YTHDC1	GPX4	YTHDF2	TIRAP
YTHDC2	GSDMA	YTHDF3	TNF
YTHDF1	GSDMB	ZC3H13
YTHDF2	GSDMC
YTHDF3	GSDMD
IGF2BP1	GSDME
IGF2BP2	IL18
IGF2BP3	IL1B
ALKBH5	IL6
FTO	NLRC4
	NLRP1
	NLRP2
	NLRP3
	NLRP6
	NLRP7
	NOD1
	NOD2
	PJVK
	PLCG1
	PRKACA
	PYCARD
	SCAF11
	TIRAP
	TNF

## Sheet: Table S2
Table S2 SNPs for the Gut Microbiotas
SNP	chromosome	base_pair_location	effect_allele	other_allele	effect_allele_frequency	beta	standard_error	p_value
rs35529920	1	241314385	T	C	0.0324356	0.112596	0.0241238	3e-06
rs56059578	2	46549445	T	C	0.202203	-0.0541688	0.0106949	4.1e-07
rs78781023	4	98822938	T	C	0.0262405	0.124674	0.0270976	4.2e-06
rs2301066	5	36678173	T	C	0.374392	-0.0417618	0.00890582	2.7e-06
rs149492298	6	110806111	A	G	0.0119408	0.187131	0.0393907	2e-06
rs1577118	9	11110873	A	G	0.0265323	0.143816	0.0267509	7.6e-08
rs4788593	16	71989066	G	C	0.462599	-0.0397276	0.0085534	3.4e-06
rs6044752	20	17352505	G	A	0.18812	0.0515994	0.0109945	2.7e-06
rs13020322	2	99248465	G	A	0.216163	0.0157695	0.00342146	4e-06
rs12637754	3	69791714	G	A	0.174072	-0.0203502	0.0036898	3.5e-08
rs164427	5	52669082	A	G	0.192714	-0.0166941	0.00355519	2.7e-06
rs10878425	12	66452358	T	C	0.337956	-0.0136559	0.00296547	4.1e-06
rs2827109	21	21885876	G	A	0.249063	-0.0152088	0.00325668	3e-06
rs13020322	2	99248465	G	A	0.216163	0.0143566	0.00312659	4.4e-06
rs12637754	3	69791714	G	A	0.174072	-0.0188591	0.0033716	2.2e-08
rs164427	5	52669082	A	G	0.192714	-0.0151409	0.00324862	3.2e-06
rs9986739	7	8983936	T	C	0.131541	0.0183681	0.00387171	2.1e-06
rs10781012	9	71318836	G	A	0.13386	-0.0172745	0.0037525	4.2e-06
rs10878425	12	66452358	T	C	0.337956	-0.0124292	0.00270984	4.5e-06
rs118022621	16	78792137	G	A	0.0356602	-0.0317201	0.0068693	3.9e-06
rs2827109	21	21885876	G	A	0.249063	-0.0136058	0.00297597	4.8e-06
rs59655337	1	98521908	A	G	0.0410993	-0.0468773	0.00916444	3.1e-07
rs143189136	3	197808402	T	C	0.0230964	-0.0575443	0.0123714	3.3e-06
rs2518642	4	17465870	T	C	0.316773	0.0190745	0.00388779	9.3e-07
rs7773795	6	106626064	C	T	0.0949739	0.0340796	0.00620627	4e-08
rs78195101	7	22359832	G	A	0.169445	0.0225597	0.00491728	4.5e-06
rs80634	22	43897188	A	G	0.127993	0.0274364	0.00554301	7.4e-07
rs11746	1	161713346	G	A	0.492172	0.0431592	0.00862608	5.6e-07
rs35933529	1	208475158	A	T	0.0747436	0.0766077	0.0165671	3.8e-06
rs75704612	2	6163440	T	G	0.041879	0.100583	0.0215202	3e-06
rs1521662	2	212264486	G	T	0.267671	0.045742	0.00978068	2.9e-06
rs78108900	4	90826026	T	C	0.2333	-0.0487882	0.0101563	1.6e-06
rs2627838	4	142343967	T	C	0.0177815	0.154456	0.0325053	2e-06
rs141777731	4	186892935	G	C	0.0116044	0.21099	0.0393633	8.3e-08
rs28558255	7	153157991	A	G	0.0126369	0.188081	0.0383446	9.3e-07
rs62474725	8	3694900	C	G	0.0406957	0.102585	0.0219296	2.9e-06
rs79309432	8	69677529	G	A	0.0117766	0.183925	0.0401795	4.7e-06
rs117780817	12	76094129	G	C	0.0144744	0.209511	0.03537	3.2e-09
rs117404788	14	50844270	A	G	0.0117568	0.182162	0.0398568	4.9e-06
rs630359	2	31267850	C	G	0.167571	0.042952	0.0091463	2.7e-06
rs148894440	2	150004007	T	C	0.0543753	0.0678118	0.0147113	4e-06
rs114480009	3	192672011	G	A	0.0143848	0.136536	0.0280914	1.2e-06
rs73252933	4	54115893	C	T	0.0517474	-0.0692967	0.0147916	2.8e-06
rs57655157	5	57343231	A	G	0.143641	0.0445382	0.00945739	2.5e-06
rs56240842	5	159376471	A	G	0.0550583	-0.066734	0.0144714	4e-06
rs4621606	6	90825639	T	C	0.212024	-0.0373012	0.00816423	4.9e-06
rs138999137	12	13382810	G	C	0.0111878	0.185868	0.0315139	3.7e-09
rs789019	12	28716499	A	G	0.0647603	-0.0647339	0.0134341	1.4e-06
rs10859228	12	91909211	G	A	0.45614	-0.0322097	0.00663439	1.2e-06
rs72773146	2	23296132	C	T	0.0310438	-0.0385648	0.00769699	5.4e-07
rs115458621	2	144853746	G	A	0.100544	-0.0210889	0.00444503	2.1e-06
rs55888898	3	193764868	G	A	0.213497	-0.0150153	0.00323933	3.6e-06
rs11204010	8	18976133	T	A	0.142617	-0.0180146	0.00383069	2.6e-06
rs7030685	9	38254694	G	C	0.474257	0.0124889	0.00264966	2.4e-06
rs111892487	9	72161021	T	C	0.0235889	-0.0408686	0.00874228	2.9e-06
rs12570042	10	89033631	A	G	0.124537	-0.0195239	0.00400064	1.1e-06
rs9507799	13	26827100	T	C	0.461922	0.0126265	0.00268842	2.6e-06
rs13337877	16	5406327	A	G	0.164213	-0.0198132	0.00362097	4.5e-08
rs111490410	16	49943818	C	T	0.0124958	-0.0566186	0.0120196	2.5e-06
rs12974710	19	15022648	T	C	0.12228	-0.020389	0.00405149	4.8e-07
rs3940549	2	135381057	G	A	0.421891	0.0856809	0.00684579	6.1e-36
rs7369560	2	211640274	C	T	0.0450924	0.0761084	0.0161327	2.4e-06
rs72660102	4	92358575	G	A	0.0784297	0.0581274	0.0123557	2.5e-06
rs10440729	5	148814170	T	C	0.173411	0.0410487	0.00881147	3.2e-06
rs472059	6	124595859	A	G	0.321387	0.0367925	0.00715519	2.7e-07
rs4764026	12	13682486	C	A	0.357958	0.0339505	0.00697091	1.1e-06
rs3803488	15	94855638	A	G	0.226043	0.0368617	0.00798195	3.9e-06
rs116980236	20	36827927	G	A	0.0637829	-0.0635304	0.01376	3.9e-06
rs116897774	20	36880528	T	C	0.0105183	0.151975	0.032838	3.7e-06
rs6067586	20	50896084	A	G	0.0191261	0.116407	0.0245081	2e-06
rs3940549	2	135381057	G	A	0.421891	0.050729	0.00513697	5.3e-23
rs62484243	8	1425323	T	G	0.095639	0.0400151	0.00848481	2.4e-06
rs35307665	15	33719560	T	C	0.172833	-0.031698	0.00670697	2.3e-06
rs113201217	2	101451843	T	C	0.0148498	0.197561	0.0419434	2.5e-06
rs3940549	2	135381057	G	A	0.421891	0.123463	0.0103317	6.5e-33
rs10440729	5	148814170	T	C	0.173411	0.0624891	0.0132993	2.6e-06
rs472059	6	124595859	A	G	0.321387	0.0530637	0.0107976	8.9e-07
rs76648959	8	70752304	A	G	0.0373665	-0.129661	0.026469	9.7e-07
rs2300246	12	13688823	T	A	0.247104	0.0554716	0.0116406	1.9e-06
rs9273487	6	32660372	G	A	0.266989	-0.114566	0.0194374	3.8e-09
rs7836768	8	64474910	G	A	0.376137	-0.082043	0.0177492	3.8e-06
rs2456556	11	93974476	A	G	0.200673	0.0979141	0.0211856	3.8e-06
rs146505472	12	55834956	G	C	0.0173435	-0.306083	0.0655829	3.1e-06
rs150639620	19	44878035	T	G	0.0414704	0.215365	0.0432182	6.3e-07
rs6427397	1	157735935	T	C	0.390564	0.112636	0.0194835	7.4e-09
rs7515552	1	168522088	A	G	0.0114517	0.411611	0.0890693	3.8e-06
rs142424565	2	9212526	A	G	0.0241373	0.292508	0.061542	2e-06
rs6799456	3	11884415	T	C	0.177864	0.116139	0.0245918	2.3e-06
rs1543247	3	114846365	G	C	0.017839	0.35097	0.0715696	9.4e-07
rs114151759	3	132899973	G	A	0.0776225	0.161711	0.0352602	4.5e-06
rs13087765	3	139267141	T	G	0.284162	0.103438	0.0208739	7.2e-07
rs35187774	4	66730500	T	C	0.0335992	0.253428	0.0521041	1.2e-06
rs151213409	4	171550064	C	T	0.0141095	0.379393	0.0801805	2.2e-06
rs35746165	5	36071952	A	T	0.470568	0.088289	0.0189138	3e-06
rs117756856	7	18212452	A	G	0.0167484	0.355377	0.0735675	1.4e-06
rs5009626	8	408946	C	T	0.494911	-0.089156	0.0193945	4.3e-06
rs73666217	8	16767125	A	C	0.0299426	0.263187	0.0555388	2.1e-06
rs61022210	14	23436048	T	C	0.00898254	0.520887	0.100222	2e-07
rs71417993	14	32127741	A	C	0.0440804	0.217264	0.0463175	2.7e-06
rs4890815	18	77301174	G	C	0.0118408	0.418757	0.0870327	1.5e-06
rs78147929	1	57157111	T	C	0.118886	-0.0448436	0.00901846	6.6e-07
rs6714153	2	11007917	G	T	0.18061	-0.0356844	0.00768932	3.5e-06
rs72771466	2	23288553	T	C	0.0311126	0.0961387	0.0169482	1.4e-08
rs2213902	8	17397088	C	G	0.0794867	-0.0548863	0.0109152	4.9e-07
rs7820268	8	39920010	T	C	0.28473	0.0301624	0.00647545	3.2e-06
rs145111742	9	126794993	T	C	0.0196029	-0.0972476	0.0212841	4.9e-06
rs77140898	12	28528262	G	A	0.0363636	0.0741914	0.0156194	2e-06
rs4943236	13	34613040	C	T	0.299966	0.0295093	0.00633764	3.2e-06
rs12473111	2	36238963	A	G	0.0359797	-0.23729	0.0433455	4.4e-08
rs2161973	2	66778662	A	T	0.497087	-0.0775488	0.0167223	3.5e-06
rs56173852	2	227653679	T	C	0.0297338	0.231136	0.0472752	1e-06
rs77459461	3	26222265	C	A	0.023299	-0.255893	0.0532281	1.5e-06
rs2118360	11	16222296	T	C	0.0125042	-0.356371	0.0726442	9.3e-07
rs2900485	12	21418632	T	C	0.0422679	-0.189025	0.0402868	2.7e-06
rs62052275	17	13987225	A	G	0.209603	0.0924896	0.0197631	2.9e-06
rs143127636	20	17285517	T	A	0.0219217	-0.278439	0.0549833	4.1e-07
rs76064520	3	153634636	A	C	0.0454316	-0.167056	0.0344455	1.2e-06
rs112122255	9	131659919	T	C	0.0660329	-0.139342	0.0297145	2.7e-06
rs907203	11	7947015	G	A	0.448287	-0.0670799	0.014629	4.5e-06
rs73187158	12	75217531	T	C	0.0440054	-0.162729	0.0354281	4.4e-06
rs61941270	12	111672025	C	G	0.0903574	0.116199	0.0253397	4.5e-06
rs75266414	16	8717395	C	G	0.142725	-0.0996219	0.0209903	2.1e-06
rs76873365	17	33661538	A	C	0.0366855	-0.197486	0.0388194	3.6e-07
rs1398956	18	36451471	A	G	0.0157983	-0.32067	0.057986	3.2e-08
rs13140638	4	17042224	A	C	0.0306826	0.174562	0.0344008	3.9e-07
rs72717131	4	134946474	C	T	0.030334	0.167584	0.0347729	1.4e-06
rs35741	5	5826159	G	T	0.293933	-0.0618174	0.0131504	2.6e-06
rs752727	6	109335072	G	A	0.0757627	-0.105977	0.0224356	2.3e-06
rs117557870	7	7399018	T	C	0.0424552	0.134966	0.0294431	4.6e-06
rs62502155	8	27127195	T	C	0.0120866	0.307901	0.0542277	1.4e-08
rs12236763	9	117644570	C	G	0.230391	0.0646844	0.013921	3.4e-06
rs11860707	16	79542984	A	C	0.0142761	0.231135	0.0502417	4.2e-06
rs35171791	18	34443157	T	C	0.075606	0.110009	0.0225686	1.1e-06
rs150759482	19	2390893	A	G	0.0131424	0.281051	0.0525054	8.7e-08
rs12720529	1	186893674	A	G	0.0235234	0.0420362	0.00903029	3.2e-06
rs11720343	3	189925632	G	C	0.161564	-0.017236	0.00371574	3.5e-06
rs62463250	7	72403243	C	A	0.142371	-0.0188957	0.00395694	1.8e-06
rs76893631	9	106396073	C	T	0.0372286	0.0347115	0.00719196	1.4e-06
rs9506420	13	20037773	C	T	0.0366795	0.0355162	0.00730646	1.2e-06
rs2586183	15	79887764	T	A	0.454492	0.0128685	0.00270837	2e-06
rs328501	20	57442699	C	G	0.321326	-0.0170641	0.00296328	8.5e-09
rs118100157	22	46858684	A	G	0.0208789	0.0445805	0.00965115	3.9e-06
rs6697926	1	33892597	C	T	0.361313	0.0483724	0.00886599	4.9e-08
rs6834989	4	177731849	C	T	0.326897	0.0423093	0.00916419	3.9e-06
rs139588694	4	181118108	G	A	0.0157913	0.158035	0.0340804	3.5e-06
rs6866016	5	9980203	A	G	0.150378	0.0580378	0.0117835	8.4e-07
rs1599011	6	67223029	T	G	0.364858	-0.0404217	0.00875908	3.9e-06
rs7165513	15	95330896	T	A	0.216556	0.0494512	0.0104332	2.1e-06
rs74838822	16	84662608	A	C	0.0174555	-0.151178	0.032556	3.4e-06
rs61742849	1	113683521	A	G	0.0188917	0.137142	0.0267657	3e-07
rs4674463	2	219860110	A	C	0.0716093	-0.0710934	0.0143534	7.3e-07
rs2852623	6	101865749	T	C	0.127107	-0.0556296	0.0111079	5.5e-07
rs4722327	7	24121890	T	G	0.43882	0.034588	0.00738657	2.8e-06
rs2283177	11	2591641	T	C	0.0587888	0.0714829	0.0155977	4.6e-06
rs145171932	11	105583532	A	G	0.0272972	0.123477	0.0225103	4.1e-08
rs76928381	12	68482770	T	C	0.0166695	0.153177	0.0290407	1.3e-07
rs118162561	13	55593007	C	G	0.0326105	0.0961169	0.020823	3.9e-06
rs13374146	1	1180851	C	T	0.0998612	0.0688409	0.0138571	6.8e-07
rs72633018	1	7864539	T	C	0.104146	0.0662085	0.0135151	9.6e-07
rs79027827	1	11617658	A	G	0.0133748	0.163155	0.0354868	4.3e-06
rs36073842	1	204725300	C	G	0.053151	0.0868516	0.0183424	2.2e-06
rs6797860	3	189763775	A	G	0.344747	0.0501061	0.00901749	2.8e-08
rs10073754	5	179879517	G	A	0.119708	0.0597209	0.0127146	2.6e-06
rs78613394	6	65055159	G	A	0.0159511	0.194369	0.0327134	2.8e-09
rs7047189	9	73854997	C	G	0.197161	-0.0497381	0.0102346	1.2e-06
rs79345250	11	72301329	C	T	0.0521917	0.0896092	0.0183788	1.1e-06
rs140944564	14	101091026	T	A	0.0113714	0.186157	0.0380046	9.7e-07
rs116960684	18	35286366	T	C	0.0403912	0.0998411	0.0209755	1.9e-06
rs2657916	19	52390286	A	G	0.116752	0.0609964	0.0127445	1.7e-06
rs117881779	22	32515760	T	C	0.0263957	0.117344	0.0254334	4e-06
rs12403333	1	198204181	C	G	0.0816961	-0.0419748	0.00814189	2.5e-07
rs2005255	2	18835196	G	A	0.0455161	-0.0614355	0.0107976	1.3e-08
rs28715598	4	168768872	T	C	0.417319	-0.0218903	0.00457066	1.7e-06
rs78877230	8	1118485	T	C	0.170662	0.0276926	0.00593026	3e-06
rs4324912	8	73126419	C	T	0.42762	0.0211039	0.00453462	3.3e-06
rs4740421	9	130438081	C	T	0.269532	0.0241986	0.00513066	2.4e-06
rs141785353	15	35000925	T	C	0.0386685	0.0533591	0.0116439	4.6e-06
rs116901476	20	50626640	A	G	0.0254266	0.0654158	0.0141611	3.8e-06
rs12403333	1	198204181	C	G	0.0816961	-0.0386789	0.00760078	3.6e-07
rs2005255	2	18835196	G	A	0.0455161	-0.0587374	0.0100799	5.6e-09
rs182229451	2	236312868	T	C	0.0242112	0.0642229	0.0137133	2.8e-06
rs28715598	4	168768872	T	C	0.417319	-0.0200986	0.00426688	2.5e-06
rs10069877	5	5286585	A	G	0.227342	-0.0232158	0.00500315	3.5e-06
rs78877230	8	1118485	T	C	0.170662	0.0265641	0.00553607	1.6e-06
rs4740421	9	130438081	C	T	0.269532	0.0222575	0.00478965	3.4e-06
rs55643638	13	70799752	A	G	0.0717764	0.0371345	0.00809155	4.4e-06
rs62126240	19	57607050	T	C	0.05754	0.0418273	0.00901926	3.5e-06
rs116901476	20	50626640	A	G	0.0254266	0.0607725	0.0132199	4.3e-06
rs4820366	22	39074218	G	A	0.0473773	-0.0453718	0.00986804	4.3e-06
rs2337372	2	27917482	A	G	0.25021	-0.0266816	0.00578824	4e-06
rs78292477	4	64276093	A	C	0.0167199	-0.106814	0.0195817	4.9e-08
rs72761817	5	41654144	G	A	0.0106992	-0.113498	0.0239062	2.1e-06
rs4320627	9	27175052	G	A	0.270238	-0.0272334	0.00562439	1.3e-06
rs323639	11	75986609	G	A	0.0339517	0.0650447	0.013922	3e-06
rs11106355	12	77706450	G	A	0.279116	-0.0273302	0.0055749	9.5e-07
rs144125979	13	107660317	T	C	0.0305847	0.0679428	0.0148068	4.5e-06
rs75066972	18	78157839	A	G	0.0209814	-0.0844413	0.0175499	1.5e-06
rs28495372	22	43897472	A	G	0.0758692	0.0440096	0.00945192	3.2e-06
rs142752106	1	13546646	C	G	0.050608	0.0672541	0.0145762	4e-06
rs544038	1	89243780	C	T	0.0144611	0.125588	0.0267584	2.7e-06
rs76980483	1	202303760	T	C	0.0155248	0.118754	0.0257583	4e-06
rs1518655	2	35647029	A	G	0.194047	-0.0381364	0.00818362	3.2e-06
rs78875968	2	184451226	G	C	0.0133243	0.131684	0.0278415	2.2e-06
rs6932768	6	140891325	C	A	0.491573	-0.0300223	0.00636178	2.4e-06
rs6949097	7	29799929	T	C	0.445459	-0.0316359	0.00643272	8.7e-07
rs9735474	11	69760283	A	G	0.387012	-0.0301297	0.00658898	4.8e-06
rs67547277	12	67303139	G	A	0.00974462	0.158627	0.0326147	1.2e-06
rs181415	22	17757494	A	G	0.362628	-0.0318356	0.00684863	3.3e-06
rs17024692	2	100747843	G	A	0.132259	-0.0314864	0.00667991	2.4e-06
rs1567477	4	178418326	A	G	0.305233	-0.022825	0.00482897	2.3e-06
rs10122182	9	4728729	T	C	0.358307	-0.0213857	0.00463971	4e-06
rs7925814	11	43096489	A	G	0.214105	0.0256372	0.00541206	2.2e-06
rs118154512	11	97789645	A	G	0.053247	-0.0474755	0.00988468	1.6e-06
rs116196949	18	9014770	T	C	0.0214863	-0.0707871	0.0153506	4e-06
rs4803162	19	53705842	G	A	0.214468	-0.025242	0.00541855	3.2e-06
rs76485293	20	21475983	C	G	0.040658	0.0611516	0.0111136	3.7e-08
rs117569402	21	30970876	C	T	0.0144854	0.0846476	0.0180622	2.8e-06
rs4375236	1	215206017	T	C	0.133485	-0.032928	0.00715234	4.1e-06
rs34474338	2	191726395	T	C	0.462436	0.0228318	0.00495641	4.1e-06
rs7632521	3	1072637	A	G	0.0412538	0.0590031	0.0125356	2.5e-06
rs4679683	3	150813207	T	C	0.229565	-0.028072	0.00590763	2e-06
rs144330193	5	19777246	T	C	0.0185216	0.0919923	0.0184112	5.8e-07
rs7030685	9	38254694	G	C	0.474257	0.0274235	0.00491233	2.4e-08
rs35919189	14	79577743	C	T	0.0637406	-0.0469757	0.0100875	3.2e-06
rs1371483	2	4841754	T	C	0.0480364	0.0311724	0.0064905	1.6e-06
rs1879087	2	136064653	C	T	0.0677321	-0.0261238	0.00563526	3.6e-06
rs3774209	3	8652371	A	C	0.394164	-0.0141214	0.00288646	1e-06
rs6763811	3	124983463	C	T	0.318764	-0.017089	0.00299326	1.1e-08
rs114697521	6	58157477	C	T	0.0195352	0.0502133	0.0102809	1e-06
rs79253912	17	9715199	A	G	0.0295889	-0.0385864	0.00844046	4.8e-06
rs143048866	19	7159005	T	C	0.0528157	-0.0293428	0.0063871	4.3e-06
rs9979304	21	39007606	G	A	0.437819	-0.01306	0.00284052	4.3e-06
rs4575107	1	106615677	G	A	0.214924	-0.0131305	0.00282374	3.3e-06
rs9836224	3	124979148	T	C	0.318826	-0.0139704	0.00246722	1.5e-08
rs75816161	3	191657744	C	T	0.0349697	0.0296759	0.00632002	2.7e-06
rs55888898	3	193764868	G	A	0.213497	0.0129486	0.00282771	4.7e-06
rs34555856	4	80715026	A	G	0.0503166	0.0269102	0.00534625	4.8e-07
rs62324492	4	124544765	T	A	0.0158382	0.0426718	0.00900297	2.1e-06
rs80121911	7	33646288	G	C	0.0110511	0.0587665	0.0111626	1.4e-07
rs2930372	8	3908815	A	G	0.0678265	0.0209666	0.00456128	4.3e-06
rs117830300	8	67657572	A	G	0.0559032	0.0234899	0.00506106	3.5e-06
rs2492380	10	33658468	C	T	0.0128184	0.0475304	0.0103628	4.5e-06
rs144152600	11	84628496	A	C	0.0489647	0.0265415	0.00536735	7.6e-07
rs186791515	11	132385674	G	A	0.0172298	-0.0467388	0.00874329	9e-08
rs12045973	1	230676436	T	C	0.241256	-0.00942261	0.00199661	2.4e-06
rs4988235	2	135851076	G	A	0.414723	-0.0100068	0.00176621	1.5e-08
rs77458651	3	69858250	A	G	0.166525	-0.0107196	0.00229813	3.1e-06
rs141470488	7	25851430	A	G	0.0120087	0.040303	0.00784663	2.8e-07
rs1989105	8	6523709	C	G	0.396862	0.00843744	0.00176278	1.7e-06
rs4910383	11	11543456	T	C	0.0432838	0.0217642	0.00416474	1.7e-07
rs12417836	11	70243594	T	C	0.0655821	0.0163911	0.00347073	2.3e-06
rs72642602	14	36472440	T	C	0.0754237	0.0154549	0.00326263	2.2e-06
rs8133184	21	17417659	C	G	0.182945	0.0102439	0.00221329	3.7e-06
rs6517454	21	38275479	T	G	0.0301651	0.0243739	0.00505241	1.4e-06
rs12612811	2	106040996	C	T	0.189812	-0.0307312	0.00649968	2.3e-06
rs6770435	3	169704937	A	G	0.289624	0.0261349	0.00566271	3.9e-06
rs72836154	6	22241813	G	C	0.0113713	0.109291	0.0238959	4.8e-06
rs8061031	16	24580513	A	G	0.485734	0.0239125	0.00518744	4e-06
rs12448177	16	71511100	A	G	0.0189298	0.0865097	0.01892	4.8e-06
rs114602896	17	76852936	T	C	0.011377	0.124088	0.0243153	3.3e-07
rs62216401	20	18537655	G	A	0.0330864	-0.0653123	0.0140744	3.5e-06
rs6714153	2	11007917	G	T	0.18061	-0.0279535	0.00599136	3.1e-06
rs182417149	2	83132242	G	A	0.0112852	-0.0995656	0.0215113	3.7e-06
rs191996265	2	183247367	G	A	0.046301	-0.0508481	0.0109116	3.2e-06
rs10201907	2	223053094	T	C	0.0279179	0.0641309	0.0137967	3.3e-06
rs12715572	3	61600450	A	G	0.276639	-0.0244572	0.0050943	1.6e-06
rs6804876	3	186562737	C	A	0.372222	-0.0267687	0.00471414	1.4e-08
rs74694536	5	31677832	A	G	0.067862	0.0427114	0.00920346	3.5e-06
rs140364652	7	55064475	A	C	0.0173518	0.0837255	0.01761	2e-06
rs11794103	9	135928500	A	C	0.322184	-0.023131	0.0049258	2.7e-06
rs158106	14	77092978	G	T	0.358577	-0.0219	0.00474983	4e-06
rs860180	19	44575111	C	T	0.232261	0.0249353	0.00538686	3.7e-06
rs12757364	1	82592696	A	G	0.353861	0.015772	0.0033977	3.5e-06
rs115874215	2	203850169	A	G	0.0253952	0.047869	0.0102806	3.2e-06
rs77922087	4	31089564	G	A	0.154479	0.0226566	0.00446826	4e-07
rs117789627	7	110480101	C	G	0.0178962	0.061194	0.0120949	4.2e-07
rs35450468	8	127073787	G	A	0.0727518	0.0297434	0.00624025	1.9e-06
rs138057271	13	77915207	T	G	0.0138446	0.0648391	0.0139261	3.2e-06
rs2875074	17	14847525	C	G	0.205098	0.019413	0.0040563	1.7e-06
rs72821769	17	16028379	A	G	0.121918	0.0261835	0.00500969	1.7e-07
rs8080418	17	27757960	T	C	0.26879	0.0171803	0.00366045	2.7e-06
rs72895127	18	39920099	T	C	0.0300436	0.0520217	0.00939955	3.1e-08
rs150011658	18	51416178	C	T	0.0113636	0.0700329	0.0151182	3.6e-06
rs1862456	19	8857873	A	C	0.466408	-0.0149431	0.00325853	4.5e-06
rs41285010	1	56708615	G	A	0.0315913	0.08974	0.0182341	8.6e-07
rs35908994	1	218166595	A	C	0.0402582	0.077261	0.0161797	1.8e-06
rs11687684	2	107190307	T	C	0.197868	0.0379068	0.00794536	1.8e-06
rs78775534	2	191671352	G	A	0.0439161	0.0752356	0.0156059	1.4e-06
rs10201907	2	223053094	T	C	0.0279179	0.111219	0.0193523	9.1e-09
rs71597328	5	175381094	A	G	0.0570757	0.0740244	0.0137066	6.6e-08
rs12350649	9	27174172	T	A	0.114639	-0.0469452	0.00985272	1.9e-06
rs73655567	9	116984909	A	C	0.0433755	0.073489	0.0155792	2.4e-06
rs7297939	12	42700483	A	G	0.314001	0.0337675	0.00685091	8.3e-07
rs2269322	14	102983436	T	C	0.397393	0.034321	0.0065262	1.4e-07
rs7349466	3	17167066	T	G	0.0643014	0.0539531	0.0115113	2.8e-06
rs113044297	3	50468626	T	C	0.0169834	0.120529	0.0218078	3.3e-08
rs12634628	3	88406306	G	T	0.257165	0.0307069	0.0064414	1.9e-06
rs76812958	9	10579595	G	T	0.0722922	0.0594986	0.0108597	4.3e-08
rs7358063	10	15181433	C	T	0.204076	0.0323437	0.00704862	4.5e-06
rs77899924	11	93032607	C	G	0.0189012	0.0945877	0.0205989	4.4e-06
rs146002128	14	20786205	A	G	0.0682707	-0.0515116	0.0111796	4.1e-06
rs199576728	14	53301254	T	G	0.478471	0.0272245	0.00560805	1.2e-06
rs10407857	19	22896691	A	G	0.147347	0.0427029	0.0079554	8e-08
rs149561196	1	63007892	C	T	0.025388	0.270476	0.0591149	4.8e-06
rs36098468	2	75414446	T	C	0.156632	0.122212	0.0252655	1.3e-06
rs7138520	12	482012	G	C	0.493439	0.104005	0.0186899	2.6e-08
rs12826938	12	117365352	C	G	0.040381	0.21852	0.046709	2.9e-06
rs189148845	17	2977036	T	C	0.0144392	0.354985	0.0775721	4.7e-06
rs12978990	19	19002342	T	C	0.186226	-0.11134	0.0241678	4.1e-06
rs149561196	1	63007892	C	T	0.025388	0.273343	0.0562642	1.2e-06
rs77969904	1	221929350	A	G	0.023086	0.274313	0.0590701	3.4e-06
rs10510731	3	41811818	T	C	0.193657	0.112354	0.0224698	5.7e-07
rs34760623	4	43154503	T	C	0.0299748	0.245941	0.0513769	1.7e-06
rs9759894	4	177387438	A	G	0.234489	0.100905	0.0216277	3.1e-06
rs61269211	7	37707601	A	G	0.135219	0.125397	0.0257311	1.1e-06
rs139389953	8	32176609	A	G	0.011402	0.466232	0.0826217	1.7e-08
rs61881773	11	13809692	C	T	0.0252321	0.254248	0.054798	3.5e-06
rs7927877	11	87469519	C	T	0.241344	0.0959895	0.020696	3.5e-06
rs73594223	12	565463	G	C	0.0225888	0.28694	0.0596332	1.5e-06
rs116375699	5	76236898	T	G	0.0128723	0.404408	0.0868119	3.2e-06
rs57197355	7	26385034	C	T	0.11822	-0.141231	0.0304165	3.4e-06
rs7798323	7	71108401	C	T	0.444789	-0.090996	0.0197905	4.3e-06
rs1526413	7	125448097	A	G	0.189338	0.117066	0.0253942	4e-06
rs117800280	8	32218517	A	G	0.0114078	0.452717	0.0922112	9.1e-07
rs11193113	10	106927569	G	A	0.281397	0.101585	0.021843	3.3e-06
rs7138520	12	482012	G	C	0.493439	0.108739	0.0198594	4.4e-08
rs74459634	16	78245245	G	A	0.0148073	0.394481	0.0827514	1.9e-06
rs35651442	1	89485825	A	G	0.0439394	-0.171978	0.0374428	4.4e-06
rs66504906	2	861983	G	A	0.410653	0.0798273	0.0157806	4.2e-07
rs56081869	3	21479238	T	C	0.0960299	-0.137901	0.0264385	1.8e-07
rs661492	7	103757594	C	T	0.198903	0.104143	0.0197135	1.3e-07
rs117609332	9	76697789	C	T	0.0317904	-0.201964	0.0438423	4.1e-06
rs12772528	10	3583432	G	A	0.245187	-0.0859115	0.0177929	1.4e-06
rs7967829	12	65330441	T	C	0.309504	0.092082	0.0165272	2.5e-08
rs11608374	12	130958908	A	G	0.042618	0.190287	0.0377478	4.6e-07
rs9538310	13	33680582	A	G	0.466954	0.0719804	0.0156082	4e-06
rs79568257	15	24668786	T	C	0.0892647	0.124716	0.026862	3.4e-06
rs185713637	18	44086753	C	T	0.015869	0.338101	0.0609077	2.8e-08
rs35699026	1	42085523	A	G	0.0259554	0.311402	0.0673944	3.8e-06
rs6754404	2	47601253	C	G	0.201288	0.136699	0.0267244	3.1e-07
rs111680464	4	30312773	G	C	0.0155502	0.408425	0.0875829	3.1e-06
rs72917071	4	101771318	G	A	0.0865237	0.213877	0.0381268	2e-08
rs11764571	7	74514027	G	A	0.0464815	0.236249	0.0509346	3.5e-06
rs34600045	12	21607352	T	C	0.237872	-0.117293	0.0255049	4.2e-06
rs762088	14	24079150	G	C	0.0374807	0.276723	0.0565729	1e-06
rs1544954	16	62832953	A	G	0.26216	-0.116473	0.0246704	2.3e-06
rs10421775	19	1314450	T	A	0.0505589	0.258163	0.049008	1.4e-07
rs7531567	1	214125672	T	C	0.161592	-0.118671	0.0253891	3e-06
rs79212904	2	48691119	C	T	0.0673449	0.187398	0.0368828	3.8e-07
rs145700261	2	219412632	T	C	0.0369778	0.22959	0.0494767	3.5e-06
rs72781761	5	87160488	A	C	0.0739419	-0.164954	0.0350756	2.6e-06
rs2442749	6	31384263	C	T	0.254454	0.0984539	0.0213264	3.9e-06
rs12154346	7	33504026	G	A	0.0429417	0.255706	0.0458292	2.4e-08
rs187270717	2	231419882	T	C	0.0496132	-0.221752	0.0418108	1.1e-07
rs2221147	3	177461848	A	G	0.196214	-0.110742	0.0227206	1.1e-06
rs73200256	4	6168107	G	C	0.026763	0.301187	0.0549944	4.3e-08
rs12697473	5	45686123	T	A	0.230204	0.10245	0.0213353	1.6e-06
rs78426958	5	178587386	A	G	0.0738933	0.178603	0.0341434	1.7e-07
rs1932106	6	130153452	G	T	0.44842	0.0903299	0.0182186	7.1e-07
rs7777397	7	155258157	G	A	0.0479892	0.211042	0.0423985	6.4e-07
rs78593901	12	14632479	A	T	0.110874	0.132501	0.0284886	3.3e-06
rs3795066	19	1039627	C	T	0.417268	-0.0863463	0.0183499	2.5e-06
rs111980531	3	60563439	T	C	0.0411366	-0.147971	0.0322553	4.5e-06
rs142192348	4	63337560	A	G	0.303038	0.0676743	0.0140351	1.4e-06
rs76485290	5	15656927	G	A	0.0457633	0.139546	0.0303562	4.3e-06
rs13438500	7	110003658	A	C	0.0839688	0.112362	0.0231243	1.2e-06
rs35627508	8	15938449	A	G	0.400767	-0.0615822	0.0131614	2.9e-06
rs58506785	11	129702836	G	A	0.0415387	0.150435	0.0321679	2.9e-06
rs1871411	12	5071553	G	A	0.196474	-0.0769435	0.0163145	2.4e-06
rs35604439	12	105286582	C	A	0.0461382	0.169455	0.0304349	2.6e-08
rs66833454	13	22225258	G	A	0.0186383	-0.218579	0.047503	4.2e-06
rs7192327	16	80784531	C	T	0.157668	-0.081056	0.0176199	4.2e-06
rs189148845	17	2977036	T	C	0.0144392	0.247823	0.0535348	3.7e-06
rs138563917	22	28678664	C	A	0.0359737	0.157653	0.0344399	4.7e-06
rs16990070	22	32270100	T	C	0.133049	-0.0887412	0.0187985	2.4e-06
rs35166538	3	185145854	A	G	0.0141058	0.238525	0.0502902	2.1e-06
rs181823782	6	116798568	T	C	0.0137021	0.235342	0.0513361	4.6e-06
rs1614030	6	165202008	C	T	0.0572493	0.128043	0.0257597	6.7e-07
rs79575400	7	8756150	G	A	0.0624474	-0.129961	0.0246304	1.3e-07
rs35185666	11	18725483	A	C	0.199431	-0.0704209	0.0149595	2.5e-06
rs77723358	12	118835395	G	A	0.0341119	-0.150371	0.0325688	3.9e-06
rs1040840	14	35324451	G	A	0.475543	0.0553391	0.0121006	4.8e-06
rs12466602	2	2738976	T	C	0.0792179	0.167151	0.0361154	3.7e-06
rs75459573	3	60566599	T	C	0.226561	0.109517	0.0233282	2.7e-06
rs143341697	4	41832830	T	C	0.02503	0.311224	0.0630713	8e-07
rs7701143	5	6576896	A	G	0.377511	0.0937675	0.0200785	3e-06
rs9293681	5	76218588	C	T	0.252334	-0.126687	0.0229242	3.3e-08
rs10239497	7	68778743	T	C	0.340391	0.102572	0.0206104	6.5e-07
rs955259	9	118142707	C	T	0.0460515	0.214371	0.0465117	4e-06
rs7352812	20	9491070	T	C	0.0104539	0.440534	0.0962527	4.7e-06
rs115783272	1	188719614	C	T	0.0408682	0.179199	0.0368635	1.2e-06
rs11688016	2	214093791	T	C	0.315962	-0.0793359	0.0160025	7.1e-07
rs72668353	4	108888891	T	A	0.214334	0.0837351	0.0182316	4.4e-06
rs138111463	12	9884895	G	A	0.0420655	0.183255	0.0368074	6.4e-07
rs117426700	12	79515654	G	C	0.012519	0.317463	0.0665609	1.8e-06
rs61945512	13	33685452	C	G	0.0525338	0.157859	0.0332015	2e-06
rs17105059	14	36687553	C	T	0.285787	0.0874289	0.0164462	1.1e-07
rs10411474	19	6552100	A	G	0.111634	0.110624	0.0240512	4.2e-06
rs220375	4	25257157	G	A	0.160289	0.125155	0.0271365	4e-06
rs79995713	8	86122166	G	C	0.0939488	-0.156796	0.0343042	4.9e-06
rs4760087	12	130176675	C	T	0.446979	-0.0935539	0.0202691	3.9e-06
rs7329216	13	111896638	A	G	0.438619	-0.11095	0.0200912	3.3e-08
rs11810424	1	242925492	A	G	0.0517976	-0.221041	0.0477582	3.7e-06
rs220375	4	25257157	G	A	0.160289	0.13258	0.0284327	3.1e-06
rs17797476	8	84803801	A	C	0.0509361	-0.214791	0.0469907	4.9e-06
rs7329216	13	111896638	A	G	0.438619	-0.116705	0.0210504	3e-08
rs62168795	2	135671796	C	T	0.418166	0.159607	0.0144582	2.5e-28
rs12497495	3	71820588	C	G	0.259365	-0.0788512	0.016608	2.1e-06
rs76830965	3	159919889	A	C	0.0836569	-0.120854	0.0256461	2.4e-06
rs71323798	3	197312881	G	A	0.0604517	-0.140439	0.029675	2.2e-06
rs117494303	7	129473097	T	C	0.0180135	0.240592	0.0521582	4e-06
rs72650093	8	55623253	T	C	0.0136203	-0.277438	0.0606477	4.8e-06
rs76648959	8	70752304	A	G	0.0373665	-0.188966	0.0367971	2.8e-07
rs1805488	12	13584780	C	T	0.084035	0.119774	0.0255115	2.7e-06
rs3809260	12	101697239	G	T	0.422378	0.0655972	0.0141219	3.4e-06
rs182549	2	135859184	C	T	0.412692	0.206968	0.0224734	3.3e-20
rs114319347	3	124998296	G	C	0.0120472	-0.469817	0.0994123	2.3e-06
rs6768653	3	197053949	A	G	0.0716337	-0.195529	0.0426163	4.5e-06
rs56098739	5	483449	G	A	0.299085	0.123291	0.0244984	4.8e-07
rs79931074	7	152552721	G	A	0.0636397	0.213489	0.0463538	4.1e-06
rs55892303	10	1294817	G	C	0.247265	0.125537	0.0262787	1.8e-06
rs17849163	10	95422098	C	T	0.249659	0.120378	0.0251932	1.8e-06
rs78686363	12	120720180	A	G	0.0512175	-0.227139	0.0493098	4.1e-06
rs9520255	13	106969271	C	T	0.311032	-0.111115	0.0234837	2.2e-06
rs140200601	14	81462744	T	C	0.290745	0.113001	0.0242159	3.1e-06
rs17092955	14	95615161	T	G	0.115094	-0.165315	0.0339814	1.1e-06
rs12611001	19	6552232	C	T	0.0430034	-0.263923	0.0546761	1.4e-06
rs335752	19	30149262	C	T	0.200794	0.130423	0.0279642	3.1e-06
rs12046322	1	33985759	T	C	0.114801	0.100183	0.021659	3.7e-06
rs146343624	2	86031151	G	A	0.0164141	0.257503	0.0545776	2.4e-06
rs3940549	2	135381057	G	A	0.421891	0.136898	0.0140552	2e-22
rs4368459	3	29370397	C	T	0.289345	0.0788769	0.0157142	5.2e-07
rs139280910	6	128916728	T	C	0.0220501	0.27243	0.0470849	7.2e-09
rs184007219	7	119320101	A	T	0.026938	0.22982	0.0424134	6e-08
rs148616087	8	69203024	T	C	0.0169306	0.246914	0.053016	3.2e-06
rs145241256	11	47889504	A	G	0.0314132	0.191172	0.0389065	8.9e-07
rs11608886	12	105319932	T	C	0.0139848	-0.2785	0.0590285	2.4e-06
rs113303075	16	30471072	A	C	0.0306122	0.182802	0.0398921	4.6e-06
rs58035862	16	86805050	T	C	0.0140289	0.274512	0.0581557	2.4e-06
rs7239769	18	75698814	A	G	0.206135	0.0796922	0.0169976	2.8e-06
rs335752	19	30149262	C	T	0.200794	0.0820507	0.017622	3.2e-06
rs440893	22	17830818	C	G	0.403801	0.0694618	0.0138919	5.7e-07
rs75991474	22	23891203	A	G	0.0118463	0.307141	0.0635986	1.4e-06
rs4988235	2	135851076	G	A	0.414723	0.166364	0.0199918	8.7e-17
rs62190196	2	223281815	G	A	0.155567	-0.123704	0.0269569	4.5e-06
rs144177905	3	5187958	T	C	0.0209326	0.311141	0.0672018	3.7e-06
rs11742884	5	148804269	C	T	0.189169	0.118302	0.0251342	2.5e-06
rs72678333	8	107795530	A	T	0.0526006	-0.199182	0.0431226	3.9e-06
rs112994035	10	53945047	T	C	0.0217575	0.304832	0.0663075	4.3e-06
rs299970	16	86773388	C	T	0.0875147	0.168358	0.034402	9.9e-07
rs3940549	2	135381057	G	A	0.421891	0.117637	0.0106474	2.2e-28
rs2371846	7	145224785	A	G	0.0503198	0.113682	0.0241969	2.6e-06
rs73195298	8	11555683	C	T	0.168556	0.0655404	0.0139469	2.6e-06
rs112856913	8	70090410	G	A	0.0297398	0.144521	0.0303737	2e-06
rs60034989	8	134889878	G	A	0.423376	-0.0491232	0.010733	4.7e-06
rs10904064	10	3648486	C	G	0.383627	-0.0502053	0.0106615	2.5e-06
rs72781019	10	7683991	T	A	0.0126646	0.221634	0.0466476	2e-06
rs10772699	12	13686649	T	A	0.24668	0.061841	0.0120081	2.6e-07
rs9893867	17	1606754	G	A	0.218807	0.0611222	0.0132491	4e-06
rs7251963	19	7170230	T	C	0.441433	0.0521062	0.0105867	8.6e-07
rs76496263	19	53673978	A	G	0.0238298	0.173503	0.0344187	4.6e-07
rs4815961	20	771989	G	T	0.423111	-0.0500472	0.0107315	3.1e-06
rs3940549	2	135381057	G	A	0.421891	0.168503	0.0189877	7e-19
rs116096645	4	56222778	G	A	0.01611	0.394658	0.0742875	1.1e-07
rs143257892	4	182036393	A	G	0.0437637	0.214429	0.045764	2.8e-06
rs856831	6	67574187	G	A	0.362483	-0.0883943	0.0192457	4.4e-06
rs7023933	9	93463196	T	A	0.176668	-0.124944	0.0244022	3.1e-07
rs61970167	13	98227653	T	C	0.235976	-0.115408	0.0221432	1.9e-07
rs1564522	14	84669154	G	T	0.465367	0.0963093	0.0185858	2.2e-07
rs2414808	15	62972934	T	C	0.399546	0.0899588	0.0188606	1.8e-06
rs1370336	2	80743324	T	C	0.149438	0.0724174	0.0155489	3.2e-06
rs3940549	2	135381057	G	A	0.421891	0.111764	0.0113989	1.1e-22
rs138249952	8	60023088	T	C	0.0725319	-0.103343	0.0214787	1.5e-06
rs7926512	11	65697016	T	A	0.447598	0.0516912	0.0112906	4.7e-06
rs7940866	11	130947684	A	T	0.494684	0.0560358	0.0111735	5.3e-07
rs6108032	20	836269	G	A	0.0899393	0.0913843	0.0198394	4.1e-06
rs114330234	1	1222690	T	C	0.0306104	0.198062	0.0426798	3.5e-06
rs367629	1	24989486	G	A	0.239855	-0.0787888	0.0169363	3.3e-06
rs3940549	2	135381057	G	A	0.421891	0.134116	0.0145583	3.2e-20
rs143257892	4	182036393	A	G	0.0437637	0.179008	0.0350869	3.4e-07
rs10440729	5	148814170	T	C	0.173411	0.0876901	0.0187376	2.9e-06
rs4552973	9	93539437	C	G	0.172951	-0.0925966	0.0189089	9.7e-07
rs61970167	13	98227653	T	C	0.235976	-0.0934918	0.0169746	3.6e-08
rs3940549	2	135381057	G	A	0.421891	0.13099	0.0152528	8.9e-18
rs114255138	3	1810563	C	T	0.0202668	-0.244704	0.053072	4e-06
rs464850	5	179228116	C	T	0.122001	-0.105102	0.0227057	3.7e-06
rs56233915	6	21822425	C	A	0.0166189	-0.283394	0.0585105	1.3e-06
rs117589220	7	129415396	A	T	0.0178451	0.259467	0.055629	3.1e-06
rs3922212	12	40376540	A	G	0.365524	-0.0731354	0.0156148	2.8e-06
rs117466842	19	3971210	C	T	0.0378309	0.181625	0.0396421	4.6e-06
rs2974236	19	47671136	T	C	0.222597	-0.091968	0.0177945	2.4e-07
rs3940549	2	135381057	G	A	0.421891	0.153594	0.0172356	5e-19
rs113431722	5	150601151	A	C	0.0593497	0.166682	0.0363862	4.6e-06
rs1046013	8	70113047	C	T	0.0260154	0.254516	0.0526436	1.3e-06
rs78795415	18	4757334	C	T	0.118759	0.128922	0.0260832	7.7e-07
rs3940549	2	135381057	G	A	0.421891	0.149826	0.0134039	5.2e-29
rs17025113	3	30219749	G	A	0.177494	0.0818491	0.0172035	2e-06
rs79387414	4	24682664	A	G	0.0340257	0.175062	0.0367012	1.8e-06
rs56098739	5	483449	G	A	0.299085	0.0678659	0.0147239	4e-06
rs17849163	10	95422098	C	T	0.249659	0.0750697	0.0151438	7.2e-07
rs117562591	12	30011561	A	T	0.0109955	-0.286007	0.0625906	4.9e-06
rs117636828	12	120737759	A	G	0.0512261	-0.142082	0.0296426	1.6e-06
rs75896670	13	110857506	G	C	0.0914237	0.106492	0.0228618	3.2e-06
rs1957942	14	95757825	T	A	0.367059	0.0700825	0.0137374	3.4e-07
rs335751	19	30150517	A	G	0.16795	0.091631	0.0177947	2.6e-07
rs3940549	2	135381057	G	A	0.421891	0.179917	0.0152246	3.2e-32
rs12497495	3	71820588	C	G	0.259365	-0.0844585	0.0176034	1.6e-06
rs76830965	3	159919889	A	C	0.0836569	-0.125818	0.0271832	3.7e-06
rs71323798	3	197312881	G	A	0.0604517	-0.152987	0.0314536	1.2e-06
rs72650093	8	55623253	T	C	0.0136203	-0.294329	0.0642817	4.7e-06
rs76648959	8	70752304	A	G	0.0373665	-0.204228	0.039002	1.6e-07
rs1805488	12	13584780	C	T	0.084035	0.124482	0.0270383	4.1e-06
rs116980236	20	36827927	G	A	0.0637829	-0.142455	0.0306045	3.2e-06
rs10912146	1	187716263	C	T	0.221532	-0.0287826	0.00611866	2.6e-06
rs78883023	2	77580449	C	A	0.0121131	-0.109125	0.0234399	3.2e-06
rs11680252	2	227908571	C	T	0.22931	-0.028425	0.00599414	2.1e-06
rs1190807	6	131202526	T	C	0.19604	-0.0312236	0.00643966	1.2e-06
rs4880308	10	132042410	C	G	0.133942	-0.0381562	0.00754211	4.2e-07
rs7337561	13	91295157	T	G	0.297044	-0.0287676	0.00570901	4.7e-07
rs67054945	16	81264428	G	A	0.277482	0.0265157	0.00575136	4e-06
rs928300	21	41304990	T	A	0.0123675	-0.112048	0.0230699	1.2e-06
rs134974	22	50497107	G	A	0.365062	0.030026	0.00532747	1.7e-08
rs61761368	1	18851724	A	G	0.174541	-0.0440714	0.0093828	2.6e-06
rs9429768	1	109986862	G	A	0.339426	-0.0349527	0.00744762	2.7e-06
rs3775318	4	165333201	C	G	0.363675	0.0375758	0.00720594	1.8e-07
rs6552403	4	179976097	T	C	0.123404	-0.0501651	0.0105798	2.1e-06
rs62500489	8	15424606	C	T	0.0722475	0.0652708	0.0136114	1.6e-06
rs117377284	8	16937655	A	T	0.0232381	-0.117192	0.0231115	4e-07
rs10850043	12	112519334	A	G	0.103292	0.0588435	0.0114485	2.7e-07
rs76054583	1	242463731	A	C	0.0721876	0.0760355	0.0166142	4.7e-06
rs7631252	3	13762009	A	G	0.147868	-0.0609757	0.0121466	5.2e-07
rs2844680	6	30978719	G	T	0.461448	-0.0411652	0.00863217	1.9e-06
rs141685809	7	15055188	C	T	0.0177755	0.156989	0.0328041	1.7e-06
rs112362553	7	116926675	G	T	0.451341	-0.0396189	0.00861411	4.2e-06
rs10491026	10	129039226	C	T	0.202174	0.049915	0.0107884	3.7e-06
rs117493946	11	6334556	T	C	0.0306556	0.131624	0.0250965	1.6e-07
rs692938	15	39877658	G	T	0.16462	0.0636814	0.011657	4.7e-08
rs1364546	15	94561515	G	A	0.301895	-0.045433	0.00953156	1.9e-06
rs12121909	1	24284094	G	A	0.48695	-0.040697	0.00831003	9.7e-07
rs79440758	2	174557082	C	T	0.0128571	0.181765	0.0369524	8.7e-07
rs628653	7	51756365	G	A	0.446043	-0.0387518	0.00839152	3.9e-06
rs148748467	7	68931737	G	C	0.034616	0.109143	0.0227995	1.7e-06
rs56077366	13	64587046	T	C	0.017517	0.152408	0.0320051	1.9e-06
rs117395302	13	92636492	T	C	0.00991597	0.195656	0.0412562	2.1e-06
rs118160262	14	20214132	C	T	0.010798	0.184846	0.0400687	4e-06
rs11627420	14	72706312	A	G	0.0196344	0.137601	0.0294244	2.9e-06
rs9931220	16	87003853	C	T	0.0262447	0.124828	0.0261029	1.7e-06
rs72818042	17	9466420	A	G	0.080534	0.0847875	0.0153398	3.3e-08
rs72865990	18	2443574	T	A	0.021584	0.134909	0.0288081	2.8e-06
rs585050	22	25532301	T	C	0.372963	0.0426903	0.00850063	5.1e-07
rs9845697	3	133557358	T	G	0.337631	-0.0457094	0.00887856	2.6e-07
rs9820762	3	194456593	T	C	0.213419	-0.0575674	0.010248	1.9e-08
rs115565565	5	6537237	A	G	0.0195003	0.14493	0.0303562	1.8e-06
rs7779109	7	24444655	G	A	0.153051	0.0540872	0.0115375	2.8e-06
rs11764085	7	51627993	A	G	0.154029	0.0570796	0.0116729	1e-06
rs1220694	9	129545883	T	C	0.0944708	0.0671693	0.0143894	3e-06
rs76460815	1	55258280	T	C	0.0227961	0.157318	0.0310434	4e-07
rs9842455	3	2020900	C	T	0.162824	0.0600226	0.0126055	1.9e-06
rs6151874	5	80807845	C	A	0.0131137	0.224717	0.0409433	4.1e-08
rs141509161	8	15358940	G	C	0.0120208	0.215971	0.0427668	4.4e-07
rs16893548	8	138867047	T	C	0.0435161	0.118578	0.0229142	2.3e-07
rs2293092	12	51923291	A	G	0.117265	0.0669508	0.0143825	3.2e-06
rs75295662	13	102917681	A	T	0.065411	0.08659	0.0189337	4.8e-06
rs77884727	14	57027355	G	A	0.010928	0.220462	0.0445445	7.5e-07
rs4902778	14	70113519	T	C	0.360947	0.0454383	0.00966666	2.6e-06
rs72705179	15	35593256	A	G	0.00997127	0.216523	0.0470345	4.2e-06
rs34388758	17	3035331	T	C	0.099407	-0.0734732	0.0157083	2.9e-06
rs62076169	17	18961970	T	G	0.109594	-0.0722145	0.0152615	2.2e-06
rs118069643	22	36797659	A	G	0.015328	0.181892	0.0381173	1.8e-06
rs116791031	1	230645984	T	C	0.0184779	0.25748	0.0517379	6.5e-07
rs76168489	2	101970694	A	G	0.0652467	0.13415	0.0277009	1.3e-06
rs75372535	2	194924149	C	T	0.0106527	0.310454	0.0669384	3.5e-06
rs187295052	4	101095684	A	C	0.0145329	0.27457	0.0584269	2.6e-06
rs28728129	5	178940656	C	T	0.361013	0.0671729	0.0143707	2.9e-06
rs113432335	6	7303815	A	G	0.0173464	0.24429	0.0531063	4.2e-06
rs6975606	7	8234734	G	T	0.010506	0.341832	0.0677396	4.5e-07
rs72661898	8	74123729	A	T	0.156589	0.0893642	0.0189315	2.4e-06
rs77321789	10	2249869	T	G	0.031345	0.203185	0.0397795	3.3e-07
rs55780146	10	77740589	A	G	0.0189125	0.238287	0.0514265	3.6e-06
rs76118965	10	103373929	G	A	0.073294	0.121567	0.0265632	4.7e-06
rs62059581	17	13525116	A	T	0.251986	-0.0738824	0.0160946	4.4e-06
rs17629158	17	35127540	T	G	0.0105254	0.310694	0.0676303	4.3e-06
rs76349908	17	57945011	A	G	0.018997	0.235521	0.0512243	4.3e-06
rs78593116	20	9787012	A	C	0.239645	0.0749051	0.0163859	4.8e-06
rs9610657	22	37156769	A	G	0.036716	0.172038	0.0367094	2.8e-06
rs2224153	1	95430451	A	G	0.334118	-0.0478212	0.00999479	1.7e-06
rs10497521	2	178786523	C	T	0.111588	-0.0718947	0.0148629	1.3e-06
rs114081723	3	184555680	A	T	0.0227699	0.180116	0.0317909	1.5e-08
rs26147	5	11482300	G	A	0.492448	0.0436257	0.00947517	4.1e-06
rs12183541	6	170016732	T	G	0.092143	0.0761242	0.0161782	2.5e-06
rs147296376	7	105695684	A	C	0.0192891	0.177493	0.0344684	2.6e-07
rs13274856	8	8712942	C	T	0.0495251	0.10852	0.0216775	5.6e-07
rs144583916	12	105732902	A	T	0.0205952	0.153229	0.0333708	4.4e-06
rs72834033	17	38414801	G	A	0.028069	0.151712	0.0286251	1.2e-07
rs7227267	18	8966714	A	G	0.426632	0.0461591	0.00961494	1.6e-06
rs2678796	18	30593726	A	G	0.0606853	-0.0951989	0.019855	1.6e-06
rs763475	20	42336011	C	T	0.112772	0.07009	0.0150079	3e-06
rs12741629	1	215739525	A	T	0.492347	0.0270513	0.00516911	1.7e-07
rs115637942	2	23561268	A	G	0.0138795	0.101428	0.0221918	4.9e-06
rs4589687	2	208377345	A	C	0.368151	-0.0247198	0.00537234	4.2e-06
rs4973125	2	228770701	G	A	0.321807	0.0279911	0.00554068	4.4e-07
rs62311746	4	106793939	G	T	0.0273003	-0.0764984	0.0159694	1.7e-06
rs60458630	16	49934944	A	G	0.012576	0.128903	0.0232874	3.1e-08
rs56303129	18	68457973	A	C	0.161017	-0.0344954	0.00719762	1.6e-06
rs12741629	1	215739525	A	T	0.492347	0.0258469	0.00489781	1.3e-07
rs4589687	2	208377345	A	C	0.368151	-0.0236878	0.00509036	3.3e-06
rs4973125	2	228770701	G	A	0.321807	0.0264279	0.00524986	4.8e-07
rs62311746	4	106793939	G	T	0.0273003	-0.0734326	0.0151313	1.2e-06
rs142727117	11	12907046	G	C	0.0184374	-0.0835051	0.0182226	4.6e-06
rs60458630	16	49934944	A	G	0.012576	0.120568	0.0220652	4.7e-08
rs56303129	18	68457973	A	C	0.161017	-0.032554	0.00681984	1.8e-06
rs3765718	1	3687131	T	A	0.0243321	0.113202	0.023046	9e-07
rs12468984	2	15270984	A	G	0.0551247	0.0712883	0.015393	3.6e-06
rs145853742	2	25584190	C	T	0.0165039	0.135305	0.0275072	8.7e-07
rs79567558	2	236575053	A	G	0.0508446	0.076518	0.0159833	1.7e-06
rs144137514	3	194920287	A	T	0.0120339	0.159557	0.0325121	9.2e-07
rs13101445	4	132520472	G	A	0.42152	0.0335044	0.0070984	2.4e-06
rs181723532	4	174647233	T	C	0.0263247	0.101522	0.0220369	4.1e-06
rs296272	5	106792939	T	C	0.459673	-0.031871	0.00693535	4.3e-06
rs75542355	6	96047977	G	T	0.0217062	0.111469	0.0238259	2.9e-06
rs75450753	6	166348378	A	T	0.0513018	0.0792624	0.0161581	9.3e-07
rs146992520	7	4675738	G	A	0.0974168	0.060088	0.0119937	5.4e-07
rs12358422	10	22968586	G	A	0.0497479	0.0757794	0.0160378	2.3e-06
rs77358038	14	36347156	G	A	0.0808296	0.0691249	0.0131122	1.4e-07
rs2283558	16	24356974	T	C	0.485521	-0.0340219	0.00716641	2.1e-06
rs72990560	19	3773602	T	C	0.130277	0.0481392	0.0104796	4.4e-06
rs66515265	19	57863854	A	C	0.456938	0.033267	0.00706171	2.5e-06
rs3765718	1	3687131	T	A	0.0243321	0.0982474	0.0203908	1.4e-06
rs12468984	2	15270984	A	G	0.0551247	0.0630744	0.0136196	3.6e-06
rs145853742	2	25584190	C	T	0.0165039	0.1191	0.0243381	9.9e-07
rs79567558	2	236575053	A	G	0.0508446	0.0689113	0.0141419	1.1e-06
rs144137514	3	194920287	A	T	0.0120339	0.136534	0.0287664	2.1e-06
rs13101445	4	132520472	G	A	0.42152	0.0296264	0.00628069	2.4e-06
rs181723532	4	174647233	T	C	0.0263247	0.0892356	0.0194983	4.7e-06
rs75542355	6	96047977	G	T	0.0217062	0.10418	0.0210811	7.7e-07
rs75450753	6	166348378	A	T	0.0513018	0.0677548	0.0142967	2.1e-06
rs146992520	7	4675738	G	A	0.0974168	0.0508346	0.010612	1.7e-06
rs12358422	10	22968586	G	A	0.0497479	0.0664038	0.0141901	2.9e-06
rs77358038	14	36347156	G	A	0.0808296	0.0609731	0.0116016	1.5e-07
rs2283558	16	24356974	T	C	0.485521	-0.0304911	0.00634084	1.5e-06
rs72990560	19	3773602	T	C	0.130277	0.0435354	0.00927237	2.7e-06
rs3765718	1	3687131	T	A	0.0243321	0.105254	0.0215936	1.1e-06
rs12468984	2	15270984	A	G	0.0551247	0.0663851	0.014423	4.2e-06
rs145853742	2	25584190	C	T	0.0165039	0.125526	0.0257739	1.1e-06
rs79567558	2	236575053	A	G	0.0508446	0.0709072	0.0149762	2.2e-06
rs144137514	3	194920287	A	T	0.0120339	0.146911	0.0304635	1.4e-06
rs13101445	4	132520472	G	A	0.42152	0.0313188	0.00665121	2.5e-06
rs181723532	4	174647233	T	C	0.0263247	0.0957757	0.0206486	3.5e-06
rs75542355	6	96047977	G	T	0.0217062	0.105945	0.0223249	2.1e-06
rs75450753	6	166348378	A	T	0.0513018	0.0722829	0.0151403	1.8e-06
rs146992520	7	4675738	G	A	0.0974168	0.0553736	0.0112381	8.3e-07
rs12358422	10	22968586	G	A	0.0497479	0.0705938	0.0150273	2.6e-06
rs77358038	14	36347156	G	A	0.0808296	0.0648232	0.0122861	1.3e-07
rs2283558	16	24356974	T	C	0.485521	-0.0321767	0.00671491	1.7e-06
rs72990560	19	3773602	T	C	0.130277	0.0453987	0.00981937	3.8e-06
rs66515265	19	57863854	A	C	0.456938	0.0307397	0.00661682	3.4e-06
rs3765718	1	3687131	T	A	0.0243321	0.120653	0.0250485	1.5e-06
rs12468984	2	15270984	A	G	0.0551247	0.0778464	0.0167304	3.3e-06
rs145853742	2	25584190	C	T	0.0165039	0.141274	0.0298972	2.3e-06
rs79567558	2	236575053	A	G	0.0508446	0.0819024	0.0173721	2.4e-06
rs144137514	3	194920287	A	T	0.0120339	0.176829	0.035337	5.6e-07
rs13101445	4	132520472	G	A	0.42152	0.0364972	0.00771512	2.2e-06
rs181723532	4	174647233	T	C	0.0263247	0.111341	0.0239515	3.3e-06
rs75542355	6	96047977	G	T	0.0217062	0.121369	0.0258957	2.8e-06
rs75450753	6	166348378	A	T	0.0513018	0.0872667	0.0175618	6.7e-07
rs146992520	7	4675738	G	A	0.0974168	0.0647037	0.0130356	6.9e-07
rs2169037	10	125454405	C	T	0.034696	0.0963401	0.0210906	4.9e-06
rs77358038	14	36347156	G	A	0.0808296	0.0742912	0.0142514	1.9e-07
rs682423	15	79810432	C	T	0.238204	-0.040753	0.0089077	4.8e-06
rs2283558	16	24356974	T	C	0.485521	-0.0359379	0.00778897	4e-06
rs72990560	19	3773602	T	C	0.130277	0.0521895	0.01139	4.6e-06
rs66515265	19	57863854	A	C	0.456938	0.0362732	0.0076752	2.3e-06
rs147736660	1	50009317	A	G	0.0209555	0.0636726	0.0139353	4.9e-06
rs77127114	2	102331084	A	T	0.0163034	0.0727416	0.0156588	3.4e-06
rs4988235	2	135851076	G	A	0.414723	-0.0231996	0.00404391	9.6e-09
rs111977341	4	136102358	C	T	0.0310872	0.0531281	0.0112614	2.4e-06
rs118082134	6	168566364	A	G	0.0168577	0.0716149	0.0153154	2.9e-06
rs78619477	10	83683845	G	C	0.0368929	0.0495261	0.010343	1.7e-06
rs9612804	22	24891561	G	T	0.147344	0.0280192	0.0056475	7e-07
rs147736660	1	50009317	A	G	0.0209555	0.0598611	0.0127848	2.8e-06
rs6739491	2	19338483	G	T	0.0153509	0.0682572	0.0147052	3.5e-06
rs77127114	2	102331084	A	T	0.0163034	0.0686456	0.0143654	1.8e-06
rs4988235	2	135851076	G	A	0.414723	-0.0209247	0.00370989	1.7e-08
rs111977341	4	136102358	C	T	0.0310872	0.0490538	0.0103311	2.1e-06
rs118082134	6	168566364	A	G	0.0168577	0.0663836	0.0140504	2.3e-06
rs78619477	10	83683845	G	C	0.0368929	0.044534	0.00948863	2.7e-06
rs76574255	15	68474794	C	T	0.0486358	0.0387891	0.00841063	4e-06
rs77519307	17	7423770	A	C	0.029313	0.0493734	0.0106865	3.8e-06
rs189828013	17	36154429	C	T	0.0178908	0.0620991	0.0135928	4.9e-06
rs9612804	22	24891561	G	T	0.147344	0.0262301	0.00518099	4.1e-07
rs10916738	1	20252916	T	C	0.236654	0.0495789	0.00991626	5.7e-07
rs6432310	2	12539307	G	T	0.310381	0.0447612	0.00915775	1e-06
rs1375131	2	135197227	C	T	0.41852	-0.0424128	0.00854718	7e-07
rs77204798	3	51214645	A	T	0.0117805	0.201538	0.0389725	2.3e-07
rs1419759	7	22217369	T	C	0.282536	0.0446507	0.00924291	1.4e-06
rs13223549	7	80267956	G	A	0.337323	-0.0488399	0.00880449	2.9e-08
rs11841139	13	41396915	G	A	0.0696714	0.0811181	0.0165949	1e-06
rs6491899	13	104916031	A	G	0.455584	0.0386008	0.00838679	4.2e-06
rs7150822	14	56713032	G	A	0.271498	-0.0446689	0.00968348	4e-06
rs1834575	15	34612292	A	G	0.449275	0.0414229	0.00837813	7.6e-07
rs150791980	16	57282432	A	G	0.0193864	0.140495	0.0303304	3.6e-06
rs72964401	18	10357514	G	A	0.102493	0.0656497	0.0136516	1.5e-06
rs138926167	19	43194081	A	C	0.0213234	0.132331	0.0289757	4.9e-06
rs73166234	22	33303943	C	T	0.0253538	0.1224	0.026755	4.8e-06
rs72875021	2	47659647	A	C	0.0130186	-0.27449	0.0596038	4.1e-06
rs75974360	3	106251637	G	T	0.046203	-0.156063	0.0321259	1.2e-06
rs807532	6	24549440	T	C	0.0842423	0.120063	0.023941	5.3e-07
rs10455650	6	68148358	A	G	0.203122	-0.08081	0.0168968	1.7e-06
rs12226550	11	23279175	C	T	0.300823	-0.0693022	0.0147336	2.6e-06
rs666472	11	86552876	G	A	0.213057	-0.0861471	0.0162153	1.1e-07
rs76302221	12	65346901	A	T	0.312574	0.0789291	0.0143167	3.5e-08
rs74074704	14	94860080	T	C	0.0816241	0.117679	0.0244446	1.5e-06
rs3760172	17	58158107	T	A	0.31521	-0.0673427	0.0147228	4.8e-06
rs112809136	17	81734198	T	G	0.0113751	0.307066	0.0628753	1e-06
rs79305706	1	29803838	A	C	0.0142568	0.299656	0.0654168	4.6e-06
rs12746961	1	109257699	T	C	0.0443548	0.178564	0.0377736	2.3e-06
rs77804075	2	22956435	T	C	0.0205422	0.284644	0.054706	2e-07
rs6732884	2	215165384	T	C	0.210687	0.0964773	0.0194396	6.9e-07
rs55728424	3	5414887	G	A	0.0521592	0.166601	0.0349752	1.9e-06
rs79738309	3	111314065	A	G	0.0132573	0.382357	0.0666818	9.8e-09
rs111594454	3	174647149	G	C	0.0351721	0.207306	0.041947	7.7e-07
rs56183845	3	188835628	A	T	0.214371	-0.0871501	0.0189736	4.4e-06
rs9686896	5	141731340	G	T	0.22101	0.0859142	0.0186924	4.3e-06
rs59894901	9	74658380	A	C	0.205488	0.0927754	0.0195532	2.1e-06
rs3019533	10	122617175	C	T	0.0368832	0.197923	0.0407302	1.2e-06
rs11060238	12	129291521	T	C	0.0415818	0.175518	0.038236	4.4e-06
rs143412328	16	18728695	G	C	0.0346422	0.204108	0.0427433	1.8e-06
rs62189981	20	510004	C	T	0.0174566	0.30269	0.059423	3.5e-07
rs12746961	1	109257699	T	C	0.0443548	0.179926	0.0390094	4e-06
rs77804075	2	22956435	T	C	0.0205422	0.287583	0.0565044	3.6e-07
rs12712141	2	102336607	C	T	0.47829	0.0733811	0.016014	4.6e-06
rs6732884	2	215165384	T	C	0.210687	0.0951996	0.0200787	2.1e-06
rs79738309	3	111314065	A	G	0.0132573	0.397057	0.0688711	8.2e-09
rs111594454	3	174647149	G	C	0.0351721	0.200574	0.0433242	3.7e-06
rs4833641	4	120455008	G	C	0.121945	0.111408	0.0243483	4.7e-06
rs10098321	8	4963231	T	C	0.349593	-0.0844801	0.0169119	5.9e-07
rs10790969	11	128659947	T	C	0.453477	0.0747064	0.0161266	3.6e-06
rs112091683	14	67856149	T	C	0.0296838	0.235452	0.0470581	5.6e-07
rs143412328	16	18728695	G	C	0.0346422	0.202732	0.0441479	4.4e-06
rs35643385	16	84649106	T	C	0.051596	0.168344	0.0360586	3e-06
rs138567877	19	4729735	C	T	0.0162305	0.291172	0.0633719	4.3e-06
rs62189981	20	510004	C	T	0.0174566	0.290833	0.0613782	2.2e-06
rs5769717	22	48972568	A	G	0.127815	0.110956	0.0241318	4.3e-06
rs73680295	7	15855255	T	C	0.0122565	0.334845	0.0730262	4.5e-06
rs117697640	8	21225195	G	T	0.0204426	-0.263431	0.0565087	3.1e-06
rs10815093	9	4842061	C	T	0.36914	-0.0802083	0.0165438	1.2e-06
rs2658784	11	93441455	A	G	0.0929412	0.125215	0.0273718	4.8e-06
rs12831295	12	128713885	A	G	0.213213	0.0905307	0.0196953	4.3e-06
rs74873203	14	21035046	C	T	0.0147974	0.300098	0.0653765	4.4e-06
rs17059587	18	76569855	T	C	0.183631	-0.0999387	0.020859	1.7e-06
rs7519123	1	16942789	T	C	0.0138257	-0.259062	0.0561905	4e-06
rs62148957	2	83056523	C	A	0.025408	-0.189304	0.0414291	4.9e-06
rs1221552	6	90422027	C	T	0.0138446	-0.259913	0.0563919	4e-06
rs62529959	9	7417145	A	G	0.0613336	-0.13304	0.0272669	1.1e-06
rs62550808	9	31953069	C	T	0.0245555	-0.236514	0.0427421	3.1e-08
rs62010551	15	78683074	A	G	0.0302189	0.176204	0.0382687	4.1e-06
rs73157690	21	45946837	C	T	0.154816	0.0824454	0.0179631	4.4e-06
rs145594154	1	150997045	T	C	0.0179651	0.239131	0.0522747	4.8e-06
rs11707547	3	174759128	G	A	0.248823	0.0786051	0.0161851	1.2e-06
rs72746245	5	28115568	A	G	0.125084	-0.0965401	0.0210408	4.5e-06
rs201043	6	6714317	A	G	0.298069	0.0755344	0.0153485	8.6e-07
rs2244263	7	110111617	T	C	0.0903432	0.117111	0.024333	1.5e-06
rs10812297	9	25665387	T	C	0.324138	-0.0703338	0.0151807	3.6e-06
rs2087310	11	92930385	G	A	0.148943	0.0921581	0.0201537	4.8e-06
rs118020824	12	5491159	T	C	0.0240741	0.261744	0.0456839	1e-08
rs143736490	20	2967603	C	G	0.0422139	-0.16566	0.0355831	3.2e-06
rs12074319	1	10770486	C	T	0.0149317	0.126398	0.027256	3.5e-06
rs10931443	2	153054957	A	G	0.4361	0.0411734	0.00659452	4.3e-10
rs13025431	2	153154209	A	G	0.168014	0.0408933	0.00884377	3.8e-06
rs73203290	3	106540146	T	A	0.325444	-0.0329054	0.00714317	4.1e-06
rs113106320	6	161328361	G	A	0.0170847	0.117179	0.0254124	4e-06
rs156926	7	132487165	T	G	0.102151	0.0504456	0.0108539	3.4e-06
rs62553714	9	29342796	C	T	0.120988	-0.0467362	0.0101009	3.7e-06
rs2073142	20	57590880	C	T	0.362568	-0.0321878	0.00700624	4.3e-06
rs114265851	1	188744200	A	G	0.0138959	-0.234989	0.0428758	4.2e-08
rs116750580	4	14329417	G	C	0.0154388	0.202052	0.040624	6.6e-07
rs10009310	4	186569901	C	G	0.342367	-0.049298	0.0107383	4.4e-06
rs74620412	5	5972715	A	G	0.019973	-0.174002	0.0357546	1.1e-06
rs117553749	7	38699784	T	C	0.0337656	0.131049	0.0281871	3.3e-06
rs12576787	11	44943053	T	C	0.0747616	-0.105365	0.0193397	5.1e-08
rs73083219	20	2837702	T	C	0.0469151	-0.125952	0.0242599	2.1e-07
rs12739461	1	206473875	T	C	0.405052	0.0756103	0.0153196	8e-07
rs72780529	2	4216607	G	A	0.0828695	-0.128374	0.0270844	2.1e-06
rs7587359	2	97564165	T	A	0.258981	0.0795354	0.0163543	1.2e-06
rs75821360	4	56689126	T	A	0.0236935	-0.223747	0.0477495	2.8e-06
rs10049846	4	110582657	C	T	0.302716	0.0860815	0.0164902	1.8e-07
rs189113914	8	12007703	A	T	0.0460471	-0.168511	0.0348363	1.3e-06
rs77414905	8	46083348	C	T	0.107493	0.108341	0.023659	4.7e-06
rs1880069	10	55785709	A	G	0.500257	-0.0672799	0.0145936	4e-06
rs195869	16	26845781	C	T	0.22336	0.0854096	0.0174479	9.8e-07
rs62098130	18	74231517	T	G	0.16254	-0.0973142	0.0197428	8.3e-07
rs6084086	20	2695163	A	G	0.0974148	-0.119288	0.024631	1.3e-06
rs59244950	20	59202597	C	G	0.229232	-0.0827374	0.0175907	2.6e-06
rs5993734	22	19618273	C	T	0.0581179	0.152825	0.0313048	1.1e-06
rs55969230	1	108213870	T	C	0.0811017	0.156554	0.0319665	9.7e-07
rs36143851	3	153522578	G	T	0.132165	0.119629	0.0257482	3.4e-06
rs7639187	3	172874521	C	T	0.406963	0.0933403	0.0181286	2.6e-07
rs1436533	4	95879144	C	T	0.325072	-0.0921054	0.0188992	1.1e-06
rs193144607	7	7960710	C	T	0.0298584	-0.240828	0.0522421	4e-06
rs619151	11	114190692	T	G	0.444862	0.0885223	0.0178715	7.3e-07
rs78706190	12	129883962	T	C	0.0682788	-0.165104	0.0355226	3.4e-06
rs72738598	15	52540578	T	A	0.0158073	0.377975	0.0702542	7.4e-08
rs34966720	16	11368607	C	G	0.453803	-0.099372	0.0178004	2.4e-08
rs28824495	19	3717776	T	C	0.0299182	0.296168	0.0527796	2e-08
rs117345628	21	39483967	G	A	0.0119368	-0.369805	0.0807724	4.7e-06
rs55969230	1	108213870	T	C	0.0811017	0.163692	0.0323805	4.3e-07
rs62642788	2	239738858	T	C	0.291724	-0.0941551	0.0199982	2.5e-06
rs7639187	3	172874521	C	T	0.406963	0.0859953	0.018364	2.8e-06
rs1436533	4	95879144	C	T	0.325072	-0.0896563	0.0191458	2.8e-06
rs62427125	6	144002155	A	C	0.0361345	0.217797	0.0474049	4.3e-06
rs619151	11	114190692	T	G	0.444862	0.0831045	0.0181039	4.4e-06
rs72738598	15	52540578	T	A	0.0158073	0.34401	0.0711637	1.3e-06
rs34966720	16	11368607	C	G	0.453803	-0.106941	0.0180316	3e-09
rs28824495	19	3717776	T	C	0.0299182	0.29013	0.0534654	5.7e-08
rs165560	20	12911488	A	T	0.0138842	0.349548	0.0763141	4.6e-06
rs7639187	3	172874521	C	T	0.406963	0.121515	0.0246209	8e-07
rs1436533	4	95879144	C	T	0.325072	-0.118147	0.025668	4.2e-06
rs62427125	6	144002155	A	C	0.0361345	0.302287	0.0635507	2e-06
rs78706190	12	129883962	T	C	0.0682788	-0.232122	0.0482464	1.5e-06
rs72738598	15	52540578	T	A	0.0158073	0.466069	0.0954077	1e-06
rs34966720	16	11368607	C	G	0.453803	-0.135449	0.0241738	2.1e-08
rs7217298	17	14762937	G	A	0.427276	-0.112919	0.0240572	2.7e-06
rs28824495	19	3717776	T	C	0.0299182	0.375421	0.0716733	1.6e-07
rs8128434	21	44438323	A	G	0.163767	-0.151605	0.0324418	3e-06
rs202123822	1	64546939	C	T	0.0692294	-0.137837	0.0293992	2.8e-06
rs2999156	1	112704505	C	G	0.412306	-0.0723218	0.0146854	8.4e-07
rs2185315	1	215864158	C	T	0.047667	0.170066	0.034099	6.1e-07
rs10197213	2	33964276	A	G	0.0279456	0.210143	0.0443855	2.2e-06
rs149975310	3	113221846	C	T	0.0105556	0.355174	0.0722514	8.8e-07
rs9375059	6	121743610	G	A	0.492765	0.0689039	0.0146762	2.7e-06
rs34966720	16	11368607	C	G	0.453803	-0.0829443	0.0148301	2.2e-08
rs56407369	17	10998317	C	T	0.277825	-0.0766626	0.0166149	3.9e-06
rs79696893	18	52608901	G	A	0.0495299	-0.156182	0.0338793	4e-06
rs12628297	22	27552092	G	A	0.0701664	-0.13635	0.0291521	2.9e-06
rs3013431	1	112699866	T	C	0.454981	-0.103611	0.0216981	1.8e-06
rs12126972	1	215836657	G	C	0.0951142	0.175328	0.0374046	2.8e-06
rs10026739	4	95870255	A	G	0.32703	-0.107764	0.0235164	4.6e-06
rs78706190	12	129883962	T	C	0.0682788	-0.204884	0.044401	3.9e-06
rs72738598	15	52540578	T	A	0.0158073	0.404824	0.0878038	4e-06
rs34966720	16	11368607	C	G	0.453803	-0.139812	0.0222473	3.3e-10
rs62060068	17	50279407	C	T	0.017845	0.41883	0.0828932	4.4e-07
rs28824495	19	3717776	T	C	0.0299182	0.339415	0.065962	2.7e-07
rs8128434	21	44438323	A	G	0.163767	-0.140435	0.0298561	2.6e-06
rs11681167	2	36923388	C	T	0.469664	0.127692	0.0247108	2.4e-07
rs967895	2	111043825	A	G	0.346774	0.121929	0.0264269	4e-06
rs7599804	2	234764714	G	C	0.0952341	0.20293	0.0419521	1.3e-06
rs111717438	3	2548151	G	A	0.345743	0.12414	0.0269076	4e-06
rs78279385	6	32483981	A	G	0.255984	0.158067	0.0284821	2.9e-08
rs79338453	7	105907475	G	A	0.0661011	-0.237214	0.0503448	2.5e-06
rs278576	8	93146910	T	C	0.351704	-0.132723	0.0262572	4.3e-07
rs11057029	12	16666481	G	C	0.321008	0.135177	0.0266785	4e-07
rs79834276	14	48808533	T	C	0.059939	-0.249813	0.0524976	1.9e-06
rs148911923	15	38837526	G	T	0.00950603	0.600151	0.128504	3e-06
rs2772243	1	204651165	A	G	0.0615009	0.0666247	0.0145732	4.8e-06
rs4663553	2	235192208	C	A	0.0856855	-0.0593388	0.0123115	1.4e-06
rs115395107	3	144778895	T	A	0.0215036	-0.10962	0.024003	4.9e-06
rs35516842	4	6466829	C	G	0.5	-0.0362541	0.00695787	1.9e-07
rs16894216	6	28696436	C	T	0.0327566	-0.0980246	0.0195309	5.2e-07
rs36024384	9	77596188	A	G	0.115351	0.0528425	0.011017	1.6e-06
rs11196036	10	112655358	A	T	0.0907476	-0.0631265	0.0122515	2.6e-07
rs9538890	13	60730810	T	C	0.341914	-0.0344078	0.00732713	2.7e-06
rs11625348	14	55883561	T	C	0.242901	0.0385958	0.00818701	2.4e-06
rs11082524	18	46391146	T	G	0.136348	0.0508138	0.0101703	5.8e-07
rs7515895	1	172447720	C	T	0.263388	0.107526	0.0179536	2.1e-09
rs74839180	2	6620806	C	T	0.02118	0.289289	0.054293	9.9e-08
rs12477883	2	82438713	T	C	0.113946	-0.12482	0.024979	5.8e-07
rs13088215	3	109969269	G	A	0.0896414	0.132851	0.0280235	2.1e-06
rs17445998	4	42110519	T	C	0.0314497	-0.226765	0.0453691	5.8e-07
rs71666202	7	76829431	T	C	0.033339	0.204949	0.0444056	3.9e-06
rs10278671	7	154791344	C	T	0.198528	-0.0936594	0.020268	3.8e-06
rs57291069	8	23712698	T	G	0.248993	-0.0832398	0.0181664	4.6e-06
rs9671261	14	24946992	C	T	0.122712	-0.109951	0.0240733	4.9e-06
rs1887934	20	50301749	T	A	0.404031	-0.0783424	0.0163239	1.6e-06
rs6657600	1	82664709	T	G	0.0376689	-0.214814	0.0460315	3.1e-06
rs7515895	1	172447720	C	T	0.263388	0.12138	0.0200095	1.3e-09
rs74839180	2	6620806	C	T	0.02118	0.330609	0.0605015	4.6e-08
rs12477883	2	82438713	T	C	0.113946	-0.13567	0.0278354	1.1e-06
rs13088215	3	109969269	G	A	0.0896414	0.146346	0.0312296	2.8e-06
rs17445998	4	42110519	T	C	0.0314497	-0.253661	0.0505603	5.2e-07
rs71666202	7	76829431	T	C	0.033339	0.244221	0.0494849	8e-07
rs57291069	8	23712698	T	G	0.248993	-0.0969868	0.0202461	1.7e-06
rs6699916	1	161917546	G	A	0.462536	-0.0667959	0.0141759	2.5e-06
rs6894193	5	175062785	G	T	0.187196	0.0842334	0.0178954	2.5e-06
rs1920604	12	114254567	A	T	0.461019	0.0670462	0.0141625	2.2e-06
rs73202898	13	54904307	A	G	0.018122	0.267419	0.0531012	4.8e-07
rs57375211	16	84166970	A	G	0.143386	0.109655	0.0201033	4.9e-08
rs76026163	20	4618793	G	A	0.0159056	0.267684	0.0567271	2.4e-06
rs4952151	2	30573802	G	A	0.109834	-0.124276	0.025929	1.6e-06
rs4672483	2	62245679	G	A	0.191132	0.0952907	0.0206502	3.9e-06
rs62291025	3	194782750	C	T	0.186112	-0.0956086	0.0208172	4.4e-06
rs139492259	4	173328212	A	G	0.016031	0.314364	0.0646289	1.1e-06
rs282375	5	73977115	G	C	0.409099	0.0777152	0.0168162	3.8e-06
rs76888365	7	99226894	T	C	0.0776964	-0.154958	0.0302475	3e-07
rs11109072	12	97507492	A	C	0.060779	-0.161165	0.0336364	1.7e-06
rs148383881	13	69912834	A	G	0.0165324	0.355736	0.06271	1.4e-08
rs4777599	15	73337405	G	A	0.387363	0.0766008	0.0165547	3.7e-06
rs12073549	1	17394049	T	C	0.057366	-0.100246	0.021901	4.7e-06
rs150433877	2	128382930	G	A	0.117831	0.0726676	0.0158746	4.7e-06
rs4340879	5	180054302	G	A	0.45161	0.0487688	0.0102846	2.1e-06
rs73728503	7	152931469	C	T	0.237409	0.0643073	0.0118995	6.5e-08
rs8059594	16	54280541	G	A	0.265431	-0.0556165	0.0117534	2.2e-06
rs8080540	17	72669137	C	T	0.148487	0.0690511	0.0143594	1.5e-06
rs1474909	20	59984599	A	C	0.0653912	0.094993	0.0207423	4.7e-06
rs1474687	1	14755183	A	G	0.475489	0.0923901	0.0175952	1.5e-07
rs34760325	1	214728992	G	A	0.417497	-0.0849393	0.0176834	1.6e-06
rs75171778	2	40347897	G	A	0.0392965	0.212642	0.0447028	2e-06
rs72997769	3	1406701	G	C	0.0993474	0.145609	0.0298528	1.1e-06
rs76506738	4	6002590	A	G	0.190343	-0.110185	0.0225857	1.1e-06
rs35788979	4	17072543	A	G	0.226166	0.0991035	0.0211891	2.9e-06
rs78796791	4	53992521	A	G	0.0175364	0.313465	0.0668139	2.7e-06
rs728949	7	3081896	A	G	0.273942	-0.0962704	0.0198135	1.2e-06
rs16933036	8	66737446	G	A	0.0265636	0.308984	0.0543396	1.3e-08
rs117044520	12	108119233	A	T	0.0374461	0.239183	0.0466266	2.9e-07
rs75770361	13	33300841	T	C	0.0295355	0.239007	0.0519304	4.2e-06
rs17881959	17	76000003	T	C	0.0165491	0.314317	0.0679245	3.7e-06
rs1346827	18	60609953	G	A	0.127225	0.129591	0.0266776	1.2e-06
rs703930	1	190537629	A	G	0.308604	0.100929	0.0207928	1.2e-06
rs75034777	6	137663064	C	A	0.0421514	0.230179	0.0481125	1.7e-06
rs4617046	7	12182520	T	C	0.485213	0.0937681	0.0191117	9.3e-07
rs139557654	10	17527357	T	G	0.0139355	0.378589	0.0818696	3.8e-06
rs150544433	12	99716437	A	C	0.0524043	0.219103	0.0424159	2.4e-07
rs8037071	15	66803291	C	A	0.251148	-0.102805	0.0224024	4.5e-06
rs4793879	17	57614342	T	C	0.488768	0.0897814	0.0193933	3.7e-06
rs56654623	1	118557302	G	A	0.0677736	0.215303	0.0388281	2.9e-08
rs75921885	1	239214750	C	T	0.0577541	-0.202086	0.0415351	1.1e-06
rs6754549	2	65489120	C	G	0.169129	-0.120752	0.0263351	4.5e-06
rs3820895	2	79084988	G	A	0.0652394	0.182268	0.0393782	3.7e-06
rs13066905	3	62927168	C	A	0.059231	0.205375	0.0425007	1.3e-06
rs74865782	3	79879333	T	A	0.0145159	0.378599	0.0811608	3.1e-06
rs6845130	4	66393015	G	A	0.0347855	0.249908	0.053491	3e-06
rs34247468	5	176371172	T	C	0.0945064	-0.155582	0.0337822	4.1e-06
rs117697016	8	128506393	G	A	0.0396249	-0.226485	0.0495675	4.9e-06
rs10963594	9	18389972	T	G	0.0255912	0.283101	0.0619835	4.9e-06
rs4757096	11	13039483	C	T	0.218919	-0.11091	0.023716	2.9e-06
rs8118617	20	9151574	A	T	0.0160446	-0.351927	0.0770506	4.9e-06
rs6090311	20	63217810	G	A	0.218079	0.115188	0.0238191	1.3e-06
rs7433832	3	111389687	G	T	0.0131137	0.548533	0.0979641	2.2e-08
rs2194028	5	88529672	T	C	0.315254	0.112396	0.0240096	2.9e-06
rs7809151	7	2704797	T	C	0.207544	-0.148671	0.0281965	1.3e-07
rs73220473	7	116173441	G	T	0.0260592	0.347172	0.0698329	6.6e-07
rs12355282	10	66717261	A	G	0.0766882	-0.196932	0.0428806	4.4e-06
rs4964219	12	104151952	A	T	0.264562	0.120098	0.0256763	2.9e-06
rs8022045	14	77571941	C	T	0.421128	0.104503	0.0226886	4.1e-06
rs11632125	15	92554013	A	G	0.0391495	0.268659	0.0579608	3.6e-06
rs116972983	18	71962214	A	T	0.0254151	0.331262	0.072036	4.3e-06
rs144054037	19	6934659	G	A	0.0315913	0.303908	0.0647199	2.7e-06
rs4819162	21	45890043	C	T	0.32036	0.1143	0.0243698	2.7e-06
rs61799545	1	33304914	G	A	0.0177281	0.329984	0.0654301	4.6e-07
rs4656891	1	160207697	C	A	0.0434417	0.203712	0.0431176	2.3e-06
rs6540507	1	209096282	G	A	0.447206	0.0801395	0.0175423	4.9e-06
rs114643344	2	19897505	T	C	0.0268099	0.243296	0.0530098	4.4e-06
rs76037455	2	42746752	G	A	0.00999496	0.481207	0.0874158	3.7e-08
rs1590022	2	57527816	G	A	0.0471429	0.192227	0.0409807	2.7e-06
rs139409522	4	90934419	C	T	0.0189661	0.297908	0.06398	3.2e-06
rs73727344	6	24597253	G	A	0.0114171	0.384855	0.0826433	3.2e-06
rs117203648	10	6293641	T	C	0.0102144	0.401741	0.0866426	3.5e-06
rs1111890	11	100630840	G	C	0.330858	0.088825	0.0184334	1.4e-06
rs4494362	12	47956666	C	T	0.104696	-0.141676	0.0288477	9.1e-07
rs1158817	12	90728339	G	A	0.396514	0.0843656	0.0181049	3.2e-06
rs28510485	14	67478414	G	C	0.0484063	0.191224	0.0408924	2.9e-06
rs12910343	15	71618376	A	G	0.154313	-0.118906	0.0241775	8.7e-07
rs6023037	20	54208934	G	C	0.0105847	0.469277	0.0857677	4.5e-08
rs61799545	1	33304914	G	A	0.0177281	0.346659	0.0702448	8e-07
rs61777973	1	74147460	A	G	0.0173255	0.331552	0.0720324	4.2e-06
rs4656252	1	160215472	A	G	0.043266	0.216728	0.0463763	3e-06
rs6540507	1	209096282	G	A	0.447206	0.087041	0.0188331	3.8e-06
rs76037455	2	42746752	G	A	0.00999496	0.513088	0.0938479	4.6e-08
rs1590022	2	57527816	G	A	0.0471429	0.21452	0.0439961	1.1e-06
rs139409522	4	90934419	C	T	0.0189661	0.315722	0.0686912	4.3e-06
rs10458074	6	3374753	T	C	0.0483193	0.20469	0.043804	3e-06
rs73727344	6	24597253	G	A	0.0114171	0.42118	0.0887248	2.1e-06
rs9644146	8	21838883	G	T	0.236667	-0.104019	0.022201	2.8e-06
rs117203648	10	6293641	T	C	0.0102144	0.458273	0.0930164	8.4e-07
rs1111890	11	100630840	G	C	0.330858	0.0983162	0.0197904	6.8e-07
rs4494362	12	47956666	C	T	0.104696	-0.141863	0.0309697	4.6e-06
rs78032993	14	92822075	G	A	0.0461071	0.208276	0.0450197	3.7e-06
rs12910343	15	71618376	A	G	0.154313	-0.130691	0.0259566	4.8e-07
rs6023037	20	54208934	G	C	0.0105847	0.486619	0.0920791	1.3e-07
rs4648973	1	24307661	T	C	0.215197	-0.113053	0.0234711	1.5e-06
rs818157	2	10499976	A	G	0.236905	-0.107148	0.0232369	4e-06
rs191325458	5	58137692	G	A	0.0173313	0.354796	0.0742154	1.7e-06
rs1508248	6	86407070	C	T	0.131778	0.165252	0.0286695	8.2e-09
rs2817775	6	110518817	G	C	0.025939	0.284292	0.060447	2.6e-06
rs71523642	8	4703385	T	C	0.0231317	0.30941	0.065235	2.1e-06
rs189325463	8	102776877	G	C	0.0108108	0.430745	0.0935214	4.1e-06
rs1337381	10	3348128	C	T	0.470386	0.0939872	0.0194654	1.4e-06
rs1462246	11	38264856	T	A	0.0645053	0.18208	0.0392398	3.5e-06
rs73025045	11	128372040	C	T	0.0392306	0.258585	0.0501848	2.6e-07
rs150544433	12	99716437	A	C	0.0524043	0.205775	0.0428572	1.6e-06
rs938760	16	5336916	C	A	0.0631923	0.193479	0.0396204	1e-06
rs1466864	16	85100004	A	C	0.255762	-0.104001	0.0221225	2.6e-06
rs3922397	19	3403233	A	G	0.400521	0.0908283	0.0196683	3.9e-06
rs35189154	19	56555539	T	C	0.0109612	0.437337	0.0936019	3e-06
rs17497248	2	170354130	A	G	0.0864897	0.0788453	0.0163688	1.5e-06
rs73229710	4	39923030	A	T	0.178247	0.056862	0.0119459	1.9e-06
rs189869515	4	125593364	G	T	0.0105095	0.202995	0.0443632	4.7e-06
rs4864405	4	130182729	G	C	0.14717	0.0601342	0.0130239	3.9e-06
rs118087961	6	168130472	A	G	0.0243471	0.142402	0.0295117	1.4e-06
rs12678306	8	2663849	T	C	0.23897	0.0513195	0.0109531	2.8e-06
rs4073948	8	10915134	T	A	0.462821	0.0434262	0.00916829	2.2e-06
rs140094916	13	89884075	A	G	0.036376	0.115556	0.0243428	2.1e-06
rs74780291	14	35344296	A	G	0.046623	0.119731	0.0218195	4.1e-08
rs150146696	18	14651686	C	T	0.0213126	0.146171	0.0319071	4.6e-06
rs142170405	19	43460008	A	G	0.0364127	0.117281	0.0242997	1.4e-06
rs5752459	22	26977971	T	G	0.0151592	0.190198	0.0374983	3.9e-07
rs185174116	1	7969741	A	T	0.0596416	0.178715	0.0315649	1.5e-08
rs76904272	1	40377261	A	G	0.0611008	0.152466	0.0309743	8.6e-07
rs181717897	7	16886773	A	G	0.0230485	0.248533	0.0491992	4.4e-07
rs174062	7	90360102	C	T	0.157771	-0.0935452	0.0203034	4.1e-06
rs11056294	12	7882561	G	A	0.0977437	0.119494	0.0250979	1.9e-06
rs140969351	13	24881314	A	T	0.0172792	0.281521	0.0566916	6.8e-07
rs35763096	15	33710325	A	G	0.369168	-0.0696469	0.0151648	4.4e-06
rs8037071	15	66803291	C	A	0.251148	-0.0875726	0.0172748	4e-07
rs2055863	2	238605381	T	C	0.278935	0.0457193	0.00981765	3.2e-06
rs7616384	3	143734353	A	C	0.0514379	-0.0952243	0.0200832	2.1e-06
rs1486284	5	85300550	A	G	0.464532	0.0430128	0.00884988	1.2e-06
rs2518210	6	101907892	A	G	0.0109225	0.232207	0.0422654	3.9e-08
rs6906581	6	150202701	C	G	0.250772	-0.0490018	0.0101494	1.4e-06
rs7870445	9	19702492	C	A	0.152255	-0.0574119	0.0123156	3.1e-06
rs79366624	12	101877105	T	C	0.138443	0.0649854	0.0127797	3.7e-07
rs77352294	15	84978492	C	A	0.0868897	0.0821839	0.0156331	1.5e-07
rs7210122	17	74961620	T	C	0.480483	-0.0416923	0.00879435	2.1e-06
rs77025995	18	24339904	A	G	0.0158329	0.168391	0.0352948	1.8e-06
rs8092525	18	46362444	A	G	0.0104818	0.206124	0.0427734	1.4e-06
rs114162847	19	15589630	C	T	0.0497307	-0.0979065	0.0200196	1e-06
rs2159130	19	28461152	T	C	0.11683	0.0625889	0.0135708	4e-06
rs4911283	20	33027809	A	G	0.365738	0.0440362	0.00922552	1.8e-06
rs12636241	3	60091314	C	G	0.0756888	0.169379	0.0297217	1.2e-08
rs13177659	5	125001054	A	G	0.445034	-0.072583	0.0158281	4.5e-06
rs80071658	5	180755714	A	G	0.0207071	0.259285	0.055259	2.7e-06
rs61831695	10	3546417	T	C	0.0145476	0.344954	0.0645324	9e-08
rs678822	10	42666998	G	T	0.471712	0.0791829	0.015792	5.3e-07
rs140328019	13	103871516	A	G	0.0143026	0.310466	0.0667444	3.3e-06
rs8029031	15	46403997	T	C	0.432234	0.0747578	0.0158529	2.4e-06
rs888264	18	12750378	C	A	0.384028	0.0744913	0.0162116	4.3e-06
rs77105559	19	15576271	A	G	0.0504124	-0.163437	0.0355175	4.2e-06
rs149411016	20	43019415	C	T	0.0112085	0.370408	0.0749909	7.8e-07
rs820967	2	57516214	C	G	0.0786158	0.128587	0.0280384	4.5e-06
rs6766789	3	60104287	A	C	0.0830116	0.157922	0.0274842	9.1e-09
rs144109676	3	138265549	T	C	0.0105379	-0.347638	0.0747745	3.3e-06
rs80071658	5	180755714	A	G	0.0207071	0.248167	0.0534496	3.4e-06
rs61831695	10	3546417	T	C	0.0145476	0.346586	0.062415	2.8e-08
rs56008851	10	81781045	G	A	0.0673723	-0.137877	0.0300603	4.5e-06
rs11235714	11	73286876	C	T	0.0694687	0.146602	0.0300756	1.1e-06
rs888265	18	12750500	G	A	0.383789	0.073551	0.0156856	2.7e-06
rs80025782	18	79821741	A	T	0.134492	-0.109465	0.0227311	1.5e-06
rs77105559	19	15576271	A	G	0.0504124	-0.170371	0.0343543	7.1e-07
rs147442884	20	6666124	T	C	0.0168473	0.275454	0.0591035	3.2e-06
rs149411016	20	43019415	C	T	0.0112085	0.356965	0.0725301	8.6e-07
rs79827100	2	19509829	T	G	0.0513814	0.107963	0.0231847	3.2e-06
rs1530023	2	215501544	A	C	0.183471	0.0618585	0.0133361	3.5e-06
rs111738579	3	11760913	A	T	0.0235104	0.158066	0.034076	3.5e-06
rs778937	4	62376628	G	C	0.211137	-0.0608686	0.0124586	1e-06
rs74618463	4	79830310	T	C	0.0141082	0.200073	0.0430425	3.3e-06
rs138363248	4	162515596	T	C	0.021816	0.163425	0.0350042	3e-06
rs150951511	5	122526725	C	T	0.0297489	0.140952	0.0301747	3e-06
rs4750718	10	128735317	A	G	0.232507	0.0570997	0.0124325	4.4e-06
rs118040875	11	4625075	T	G	0.024066	0.157668	0.0333677	2.3e-06
rs139688932	11	28690045	A	C	0.0233165	0.191506	0.0342385	2.2e-08
rs9550215	13	112805591	A	G	0.36545	-0.0493376	0.0107534	4.5e-06
rs1579597	2	211323161	A	G	0.221867	-0.103418	0.0215032	1.5e-06
rs113732002	2	232982170	C	A	0.0682663	0.202097	0.0356882	1.5e-08
rs1491836	7	154564591	G	A	0.304979	-0.0933152	0.0192791	1.3e-06
rs34575286	9	68743577	T	A	0.317247	0.0930241	0.0193287	1.5e-06
rs138926794	9	90874959	G	C	0.0120168	0.38644	0.0827154	3e-06
rs117186187	10	129381313	A	G	0.0204082	0.295153	0.0636661	3.6e-06
rs72862367	11	10611905	T	A	0.089748	0.15513	0.0314898	8.4e-07
rs1715444	11	118145558	G	T	0.442879	-0.0837411	0.0180142	3.3e-06
rs6538367	12	92959010	A	C	0.0636013	0.174774	0.0366911	1.9e-06
rs8037071	15	66803291	C	A	0.251148	-0.0972068	0.0208866	3.3e-06
rs11149701	16	84946735	A	G	0.108286	0.135369	0.0293644	4e-06
rs12937830	17	68338167	C	T	0.075475	0.15813	0.0343259	4.1e-06
rs17797837	18	24268785	T	C	0.138491	0.120186	0.0262205	4.6e-06
rs6566292	18	67538713	G	A	0.368847	-0.0878332	0.0186653	2.5e-06
rs77600851	18	70940747	A	T	0.0581809	-0.17728	0.0384909	4.1e-06
rs1579597	2	211323161	A	G	0.221867	-0.105758	0.0221901	1.9e-06
rs113732002	2	232982170	C	A	0.0682663	0.206204	0.0368283	2.2e-08
rs1491836	7	154564591	G	A	0.304979	-0.0958151	0.0198947	1.5e-06
rs34575286	9	68743577	T	A	0.317247	0.0934879	0.0199459	2.8e-06
rs12335518	9	105433905	C	A	0.00976431	0.434197	0.0935736	3.5e-06
rs147387898	10	129355730	T	C	0.020299	0.318161	0.0658178	1.3e-06
rs72862367	11	10611905	T	A	0.089748	0.158019	0.032495	1.2e-06
rs1715444	11	118145558	G	T	0.442879	-0.0882212	0.0185892	2.1e-06
rs10507024	12	93017912	A	G	0.0612914	0.189476	0.0385653	9e-07
rs8037071	15	66803291	C	A	0.251148	-0.10543	0.0215538	1e-06
rs143155339	16	62592458	G	A	0.0295963	0.256012	0.055001	3.2e-06
rs11149701	16	84946735	A	G	0.108286	0.138393	0.0303024	4.9e-06
rs12937830	17	68338167	C	T	0.075475	0.171505	0.0354243	1.3e-06
rs7538105	1	7071276	A	T	0.37677	0.0472405	0.0102766	4.3e-06
rs77244071	3	115007837	A	G	0.036272	0.152552	0.0266238	1e-08
rs4834755	4	119146089	G	A	0.0472143	0.109182	0.0231276	2.3e-06
rs115771335	5	172129185	T	C	0.011722	0.211903	0.0455675	3.3e-06
rs9349718	6	54537705	T	G	0.0491184	0.111338	0.0226496	8.8e-07
rs4552980	9	75918438	G	A	0.237894	0.0556067	0.0117182	2.1e-06
rs8037071	15	66803291	C	A	0.251148	-0.0567707	0.0115609	9.1e-07
rs78003791	16	66070654	A	C	0.0576329	-0.103897	0.0215065	1.4e-06
rs139783923	1	150412392	A	G	0.0259028	0.213792	0.045467	2.6e-06
rs10181084	2	6294568	T	C	0.0925419	0.12454	0.0250009	6.3e-07
rs76762645	3	146873041	T	C	0.0614139	0.140586	0.0301868	3.2e-06
rs140668348	4	67838367	C	T	0.0189713	0.252582	0.0530574	1.9e-06
rs114900215	4	71082901	C	T	0.0203011	0.272283	0.0506561	7.7e-08
rs13167538	5	179641191	T	C	0.171384	0.0916143	0.0193745	2.3e-06
rs61738476	9	124856473	T	C	0.0272972	0.2027	0.0442345	4.6e-06
rs1975417	10	3464499	A	C	0.394741	0.0688068	0.0148063	3.4e-06
rs17012415	12	84788974	G	T	0.0193896	0.244064	0.0525947	3.5e-06
rs77389395	13	71017673	C	T	0.0494866	0.158799	0.0336312	2.3e-06
rs2351243	13	90931840	T	C	0.0408969	0.187212	0.0356821	1.5e-07
rs17605038	17	47224732	A	G	0.120271	0.101779	0.0222164	4.6e-06
rs72874798	18	24515947	T	C	0.0211031	-0.23082	0.0504788	4.8e-06
rs915564	21	34343837	T	C	0.297523	-0.0757114	0.0157439	1.5e-06
rs12406291	1	192660597	G	C	0.0317836	0.141576	0.0304003	3.2e-06
rs112435809	3	112627059	G	A	0.040324	0.137681	0.0272277	4.3e-07
rs116522347	5	124033822	A	G	0.0176322	0.188017	0.0407235	3.9e-06
rs11764846	7	137980227	G	A	0.106929	-0.0827392	0.0179008	3.8e-06
rs7036445	9	107162865	C	G	0.15552	-0.0678031	0.0146829	3.9e-06
rs17099406	12	63422074	T	C	0.0100219	0.259114	0.0534659	1.3e-06
rs9530248	13	73820810	T	C	0.212375	0.0639678	0.0131381	1.1e-06
rs117094938	15	25763376	A	G	0.0125442	0.24488	0.0485307	4.5e-07
rs59801018	19	51690201	T	A	0.420519	0.0539938	0.0111642	1.3e-06
rs17123518	20	32660463	T	C	0.015683	0.254519	0.042459	2e-09
rs115282868	1	64466174	G	A	0.150696	0.0563131	0.0121721	3.7e-06
rs141167708	2	63858822	A	T	0.0151922	0.174208	0.0349983	6.4e-07
rs844732	7	72009685	C	T	0.129199	-0.0631159	0.0129745	1.1e-06
rs72681268	8	139664878	T	C	0.0121228	0.181171	0.0390936	3.6e-06
rs11021720	11	11240695	C	G	0.133935	-0.0592819	0.012621	2.6e-06
rs55998350	11	42891277	C	A	0.0508645	0.0918758	0.0195588	2.6e-06
rs1868719	15	95957815	G	A	0.0208227	0.141991	0.0298352	1.9e-06
rs10871677	18	70917788	T	G	0.0458607	0.0945277	0.0203074	3.2e-06
rs62129301	19	4316907	T	C	0.0329689	0.116007	0.023824	1.1e-06
rs10737891	1	244198275	C	G	0.492283	-0.0473587	0.0101004	2.7e-06
rs143422825	3	170507874	G	T	0.0631659	0.0930042	0.0197401	2.5e-06
rs56123654	4	95783233	A	T	0.0559388	0.099173	0.0209537	2.2e-06
rs17297964	4	119828617	G	A	0.0402183	0.112947	0.0247035	4.8e-06
rs832532	5	56926111	T	C	0.176377	0.0635542	0.0126282	4.8e-07
rs12176423	6	107137304	C	A	0.0494524	0.113939	0.0222736	3.1e-07
rs34232394	6	161138012	G	C	0.0342823	0.123342	0.0263674	2.9e-06
rs760813	6	165038911	C	T	0.258048	0.053536	0.0109715	1.1e-06
rs12112052	7	154426289	C	T	0.0735493	0.0848395	0.0184454	4.2e-06
rs10098366	8	20500545	T	C	0.0234178	0.167039	0.0313675	1e-07
rs10817000	9	110381258	C	G	0.0933457	0.0802219	0.0164176	1e-06
rs117662686	12	96591112	A	G	0.0389413	0.140509	0.0247527	1.4e-08
rs6132204	20	19445515	T	C	0.0133501	0.215469	0.0419986	2.9e-07
rs1878712	2	230664507	G	C	0.10426	0.0663745	0.0144023	4.1e-06
rs4832740	4	37894646	A	G	0.0144695	0.18808	0.036908	3.5e-07
rs4867146	5	28398039	G	A	0.476738	0.0419499	0.00891587	2.5e-06
rs146065830	5	30082575	G	A	0.0571598	-0.0908644	0.0189684	1.7e-06
rs111937842	6	107133484	A	G	0.0494691	0.0976482	0.0201835	1.3e-06
rs138545616	7	40107208	T	C	0.0181391	0.156817	0.0328809	1.8e-06
rs151142495	8	97240201	G	A	0.0292383	0.126637	0.0256587	8e-07
rs11166846	8	134897432	T	A	0.0876072	-0.0762803	0.0154652	8.1e-07
rs7865493	9	18030815	A	G	0.421536	-0.041319	0.00888611	3.3e-06
rs10842386	12	24637169	T	G	0.0189757	0.17061	0.032401	1.4e-07
rs73157112	13	29722925	T	C	0.211551	0.0493966	0.0107413	4.3e-06
rs41423849	14	33335281	G	T	0.132079	0.0600328	0.0130155	4e-06
rs8041680	15	25858946	A	C	0.113236	0.0644269	0.0139471	3.8e-06
rs117187864	16	24103899	A	G	0.0424842	0.101619	0.021826	3.2e-06
rs7218444	17	13889758	T	A	0.135913	0.0582621	0.0126299	4e-06
rs73083219	20	2837702	T	C	0.0469151	-0.10137	0.0210652	1.5e-06
rs73108391	20	16256250	T	C	0.0437227	0.0975075	0.021131	3.9e-06
rs6132204	20	19445515	T	C	0.0133501	0.186843	0.0380567	9.1e-07
rs58805802	21	42592609	A	G	0.103189	-0.0663434	0.0143717	3.9e-06
rs113013648	2	9202892	T	A	0.0122342	0.560109	0.117182	1.8e-06
rs75695257	2	145224306	T	C	0.0561216	0.264603	0.0550397	1.5e-06
rs77454822	3	5123291	A	G	0.0138982	0.523822	0.109447	1.7e-06
rs12493471	3	45910186	T	C	0.374258	-0.122548	0.0263857	3.4e-06
rs114928387	4	38378593	T	C	0.0132974	0.517362	0.111611	3.6e-06
rs72641611	4	66262817	A	G	0.0115107	0.591071	0.119453	7.5e-07
rs10821366	9	94554948	A	G	0.0538071	-0.261025	0.0558978	3e-06
rs12768988	10	34154195	T	C	0.0417577	0.297085	0.0630759	2.5e-06
rs74637062	10	108072450	A	C	0.046494	0.286723	0.0608523	2.5e-06
rs139456652	11	6300702	A	G	0.0561847	0.325307	0.0563893	8e-09
rs11067315	12	114852146	T	C	0.0236771	0.384875	0.0841728	4.8e-06
rs118179413	14	95270113	A	G	0.0226012	-0.398467	0.0862213	3.8e-06
rs80152381	14	101821648	A	G	0.0665114	-0.29119	0.0515222	1.6e-08
rs141882852	16	89526762	T	C	0.0243738	0.401534	0.0825915	1.2e-06
rs184205522	1	108989099	T	C	0.0281371	0.0990565	0.0202269	9.7e-07
rs17786990	2	162617092	A	T	0.0464643	0.0770972	0.0160659	1.6e-06
rs59842423	3	72950768	T	C	0.0525697	0.0740952	0.0147178	4.8e-07
rs117978519	8	111015708	T	G	0.104422	0.0564662	0.0110867	3.5e-07
rs7851238	9	90410531	C	T	0.224755	0.0419583	0.00802161	1.7e-07
rs62031659	16	9287747	T	C	0.0328296	0.0876899	0.0187834	3e-06
rs141756015	17	47691267	C	T	0.0154752	0.130511	0.0270442	1.4e-06
rs2081529	18	22095901	A	G	0.303129	0.0356555	0.00740757	1.5e-06
rs59372439	19	384517	T	C	0.283994	-0.0343139	0.00747532	4.4e-06
rs71317611	21	15316779	C	A	0.0297589	0.0925923	0.0196814	2.5e-06
rs9977670	21	25350118	A	G	0.0234336	0.129175	0.0222673	6.6e-09
rs73903450	21	41606802	T	A	0.0637842	0.0656794	0.014015	2.8e-06
rs62158858	2	136303082	A	G	0.047173	0.174603	0.0379318	4.2e-06
rs4725984	7	150971426	T	C	0.308791	0.0810388	0.0174319	3.3e-06
rs35515607	9	3018435	C	A	0.363683	-0.106747	0.016886	2.6e-10
rs62572809	9	80572325	A	G	0.0724747	-0.148944	0.0310931	1.7e-06
rs2231409	9	132887754	A	G	0.0204511	0.263614	0.0566243	3.2e-06
rs71460754	12	126976503	T	C	0.0600272	0.158994	0.0339875	2.9e-06
rs2327592	20	12030940	G	A	0.072732	0.154564	0.0315733	9.8e-07
rs61763346	1	5410024	G	A	0.0316242	0.127252	0.0247223	2.6e-07
rs11580893	1	58480373	T	C	0.127028	0.0602638	0.0130147	3.6e-06
rs140404026	1	214316353	G	C	0.0126625	0.177332	0.0386572	4.5e-06
rs3884676	2	43041989	T	C	0.0541364	0.0915335	0.0190928	1.6e-06
rs35475810	2	218740870	G	C	0.0442337	0.102813	0.0210347	1e-06
rs13100894	3	148957477	T	C	0.182318	-0.0521769	0.0111024	2.6e-06
rs11728250	4	36732896	G	A	0.0736102	0.0810156	0.0168277	1.5e-06
rs9267560	6	31754963	G	A	0.0384357	0.106888	0.0224409	1.9e-06
rs7774274	6	73704887	T	G	0.424893	0.0403197	0.00880513	4.7e-06
rs12552693	9	83502486	C	T	0.420262	0.0404136	0.00878354	4.2e-06
rs12348813	9	115286185	A	G	0.0245172	0.138455	0.0283419	1e-06
rs645805	15	53483701	G	A	0.440335	0.0415367	0.00869592	1.8e-06
rs12941465	17	40099312	A	G	0.297348	-0.044311	0.00946585	2.9e-06
rs112118500	1	40855987	T	C	0.0113445	0.17189	0.0374548	4.4e-06
rs138547268	3	63885809	C	G	0.0347549	0.104724	0.0218902	1.7e-06
rs28478818	3	139680014	C	T	0.0357865	0.103417	0.0215129	1.5e-06
rs13088424	3	188556500	G	A	0.20716	0.0491028	0.0100035	9.2e-07
rs144023156	4	135412409	A	G	0.0126933	0.178213	0.0357358	6.1e-07
rs77364580	4	139513593	G	C	0.0160013	0.151427	0.0316642	1.7e-06
rs11960927	5	29613192	C	G	0.136209	0.0636327	0.0117444	6e-08
rs77448792	7	55422589	A	G	0.0124495	0.17487	0.0360513	1.2e-06
rs147723189	9	25224592	A	T	0.027265	0.128066	0.0247745	2.4e-07
rs141091864	10	89132661	C	T	0.0568776	0.0799979	0.0172152	3.4e-06
rs117661967	11	34573299	T	C	0.0122198	0.173264	0.0363606	1.9e-06
rs148564887	11	60917739	A	G	0.0283592	0.113817	0.0242666	2.7e-06
rs7958254	12	115932627	A	G	0.0334788	0.125891	0.0222053	1.4e-08
rs148993002	14	95693912	A	G	0.0221157	0.131152	0.0271703	1.4e-06
rs4775703	15	47699318	G	C	0.219452	-0.0452451	0.00969234	3e-06
rs186192521	16	1389691	T	G	0.0118587	0.185837	0.0366129	3.9e-07
rs116878049	16	86062774	T	A	0.0135227	0.179187	0.0349927	3e-07
rs1442828	17	56598091	T	C	0.376972	0.0392205	0.00836634	2.8e-06
rs75821794	19	435141	G	C	0.023569	0.120836	0.0263521	4.5e-06
rs76941979	19	47893613	C	T	0.0679653	0.0726281	0.0157537	4e-06
rs73171545	22	44607229	A	G	0.11437	-0.0577327	0.0125443	4.2e-06
rs2436180	1	174653187	A	G	0.0129783	0.189207	0.0404637	2.9e-06
rs59302213	2	173438261	G	T	0.136364	0.0629038	0.0133982	2.7e-06
rs62245631	3	9729061	A	G	0.0223368	0.15487	0.0310931	6.3e-07
rs116380795	4	90087506	C	T	0.0177912	0.17853	0.0344908	2.3e-07
rs11725788	4	133534462	G	T	0.12273	-0.0716012	0.0139717	3e-07
rs112021845	4	188068132	T	C	0.0184157	0.159943	0.0337907	2.2e-06
rs192285194	5	160994479	G	A	0.0293028	0.126042	0.0270106	3.1e-06
rs11136480	8	277897	T	C	0.311446	0.0519496	0.009844	1.3e-07
rs148334079	9	43054064	A	T	0.000182183	2.16927	0.350429	6e-10
rs60183000	9	75683737	C	T	0.0132639	0.184984	0.0399864	3.7e-06
rs7044085	9	87764985	C	G	0.0336652	0.120457	0.0250798	1.6e-06
rs72923982	11	57425764	T	C	0.0212121	0.145042	0.031493	4.1e-06
rs7973039	12	132097580	G	A	0.24584	0.0492945	0.0106651	3.8e-06
rs79906173	16	63117601	T	C	0.0682603	0.0853566	0.0182159	2.8e-06
rs200696386	22	21388391	T	C	0.0314493	0.131218	0.0264848	7.3e-07
rs17533177	22	23268613	T	C	0.0139123	0.182126	0.0391103	3.2e-06
rs607674	1	96016000	T	C	0.40383	-0.0595911	0.0128645	3.6e-06
rs76866228	3	98750706	T	C	0.101622	0.0949884	0.0207782	4.8e-06
rs55991244	8	26490063	C	A	0.0217832	0.198211	0.0430124	4.1e-06
rs140169232	10	15757012	T	C	0.0216107	0.201093	0.0431604	3.2e-06
rs10823909	10	72229426	C	T	0.0511731	0.167412	0.0284874	4.2e-09
rs118070531	12	109332800	C	T	0.0220775	0.233524	0.0422593	3.3e-08
rs9569740	13	31120463	A	C	0.454105	-0.0634509	0.0129626	9.8e-07
rs76245638	14	61330934	G	A	0.0226815	0.193424	0.041762	3.6e-06
rs79848762	15	101002581	T	G	0.0670476	0.114363	0.0247614	3.9e-06
rs117722796	17	58129010	A	G	0.0290372	0.187537	0.0376145	6.2e-07
rs11669778	19	58236204	C	T	0.117244	0.0914127	0.019399	2.5e-06
rs149015425	22	50107205	T	G	0.0413515	0.153052	0.0312067	9.4e-07
rs607674	1	96016000	T	C	0.40383	-0.0660932	0.0141965	3.2e-06
rs76866228	3	98750706	T	C	0.101622	0.107124	0.022929	3e-06
rs140169232	10	15757012	T	C	0.0216107	0.219712	0.0476281	4e-06
rs10823909	10	72229426	C	T	0.0511731	0.185165	0.0314363	3.9e-09
rs118070531	12	109332800	C	T	0.0220775	0.259446	0.0466315	2.6e-08
rs9569740	13	31120463	A	C	0.454105	-0.0696937	0.0143043	1.1e-06
rs79848762	15	101002581	T	G	0.0670476	0.129132	0.0273236	2.3e-06
rs117722796	17	58129010	A	G	0.0290372	0.201218	0.0415084	1.2e-06
rs11669778	19	58236204	C	T	0.117244	0.104574	0.0214072	1e-06
rs149015425	22	50107205	T	G	0.0413515	0.168705	0.0344371	9.6e-07
rs3940549	2	135381057	G	A	0.421891	-0.151222	0.0172948	2.3e-18
rs34892180	3	4959463	C	G	0.119976	0.123142	0.0262629	2.7e-06
rs10031823	4	102203874	T	C	0.326536	0.0847214	0.0179689	2.4e-06
rs59677531	4	181343968	C	G	0.496551	-0.0815941	0.0169172	1.4e-06
rs35026345	6	31394210	T	C	0.318743	-0.100796	0.018036	2.3e-08
rs4877754	9	83321403	G	A	0.376153	0.0877175	0.0175692	6e-07
rs1265491	10	77169959	G	A	0.117592	0.142992	0.0263066	5.5e-08
rs11027423	11	23664406	C	T	0.453339	-0.0819372	0.0175433	3e-06
rs59998390	20	54206502	A	G	0.0582418	0.175963	0.0363376	1.3e-06
rs111928254	1	164548921	A	G	0.0212065	-0.174061	0.0356562	1.1e-06
rs13425414	2	68915135	C	G	0.140976	0.0898691	0.0146766	9.2e-10
rs76703269	4	40411411	A	G	0.179768	0.0676468	0.0138292	1e-06
rs10235617	7	3436698	A	G	0.179822	0.0671557	0.0132214	3.8e-07
rs1241019	12	116377009	T	A	0.462756	0.0468619	0.0102493	4.8e-06
rs8037071	15	66803291	C	A	0.251148	-0.0567817	0.0119422	2e-06
rs62033279	16	20636599	C	T	0.426595	0.0482736	0.010479	4.1e-06
rs117263596	22	35748295	C	T	0.0467674	-0.111324	0.0239467	3.3e-06
rs116457960	1	153339791	C	T	0.0151134	-0.209653	0.0458942	4.9e-06
rs72722957	1	182325632	T	C	0.023894	0.167447	0.0362885	3.9e-06
rs139345454	2	15720198	G	A	0.0186869	0.191577	0.0415799	4.1e-06
rs13425414	2	68915135	C	G	0.140976	0.0930105	0.0160692	7.1e-09
rs76703269	4	40411411	A	G	0.179768	0.0701146	0.0151408	3.6e-06
rs377014871	5	130819797	G	A	0.243911	0.0599352	0.013085	4.6e-06
rs56309522	7	3448122	C	T	0.185786	0.0705075	0.0143064	8.3e-07
rs4723822	7	39102013	T	C	0.288741	0.0622276	0.0123741	4.9e-07
rs45558338	14	64430585	T	C	0.0841375	-0.0937875	0.0202444	3.6e-06
rs71384477	16	20536929	C	T	0.46625	0.0581717	0.0114342	3.6e-07
rs4797846	18	13952712	T	C	0.113106	0.0803375	0.0175723	4.8e-06
rs140837056	18	54820375	A	G	0.0108568	0.250742	0.0543137	3.9e-06
rs145745626	19	15537185	T	C	0.0304008	0.155869	0.0327066	1.9e-06
rs117104462	19	50153445	T	C	0.0455785	0.128392	0.026868	1.8e-06
rs197632	1	57234513	T	G	0.279708	-0.0399769	0.00864324	3.7e-06
rs12724252	1	230778483	C	T	0.401141	-0.036738	0.00781848	2.6e-06
rs2317332	3	101042929	A	G	0.014894	0.145813	0.0317797	4.5e-06
rs73812261	4	44377835	T	C	0.0851584	0.0678542	0.0136983	7.3e-07
rs7756660	6	5145502	T	C	0.0598341	0.0774284	0.0163486	2.2e-06
rs117328870	7	19836522	A	G	0.0191718	0.132329	0.0283623	3.1e-06
rs141163986	7	82722128	G	A	0.0505817	0.0813173	0.017586	3.8e-06
rs2314677	16	9529904	G	T	0.0936399	0.0617518	0.0132741	3.3e-06
rs13335193	16	80390281	G	A	0.0160504	0.143257	0.0307038	3.1e-06
rs117836133	18	49694331	G	T	0.0431296	-0.088798	0.0191451	3.5e-06
rs62440988	7	16629305	T	G	0.121822	-0.186582	0.0335039	2.6e-08
rs112609918	7	74013270	T	A	0.0871359	0.176512	0.0379789	3.4e-06
rs12284170	11	123403929	A	G	0.053466	0.227719	0.0484201	2.6e-06
rs28683116	12	132243426	C	T	0.130401	-0.150609	0.032477	3.5e-06
rs28868032	14	20833783	G	A	0.0346	0.309548	0.0607487	3.5e-07
rs34309553	19	52618712	G	A	0.224289	-0.126616	0.0259339	1e-06
rs146787634	21	26373732	T	G	0.050034	-0.227514	0.0497081	4.7e-06
rs11886793	2	102455760	G	T	0.336382	-0.0454156	0.00927205	9.7e-07
rs74552734	2	200443050	G	A	0.0667453	-0.0886846	0.0173932	3.4e-07
rs11130626	3	5839903	T	A	0.243361	0.0488501	0.0101521	1.5e-06
rs2571490	4	30138090	A	G	0.0800569	-0.0795252	0.0164298	1.3e-06
rs80235124	7	116632646	C	T	0.0625766	0.101845	0.0184296	3.3e-08
rs4757707	11	18742479	C	G	0.306165	0.0477451	0.00961803	6.9e-07
rs11030509	11	28931433	C	T	0.016004	0.179373	0.0350247	3e-07
rs28370955	16	71964505	A	G	0.406688	-0.0412663	0.00887816	3.4e-06
rs1883055	21	35722547	G	A	0.489722	0.0415579	0.00865773	1.6e-06
rs10877805	12	62168493	C	T	0.0957968	0.0596355	0.0129574	4.2e-06
rs7305079	12	75070631	A	T	0.436272	0.0375904	0.00789238	1.9e-06
rs28608842	15	63429155	T	C	0.0191404	0.128711	0.0280319	4.4e-06
rs9933400	16	64671680	A	G	0.0301245	0.123899	0.0224737	3.5e-08
rs142044268	16	80250309	A	G	0.0161943	0.152679	0.0304536	5.3e-07
rs12626264	21	32891707	C	T	0.152277	-0.0512241	0.010516	1.1e-06
rs72693071	1	105600976	C	A	0.0625	0.190807	0.0406104	2.6e-06
rs146691646	3	156937931	T	G	0.0282796	0.28247	0.0589221	1.6e-06
rs1004433	5	66357076	T	C	0.166004	0.12774	0.0266833	1.7e-06
rs148223916	5	78004785	C	T	0.0234599	0.313794	0.0645805	1.2e-06
rs62432535	6	138646488	A	C	0.0210304	0.31883	0.0691484	4e-06
rs118132078	7	21338536	A	G	0.0182506	0.339513	0.0730165	3.3e-06
rs79692456	7	40340930	T	G	0.0317661	0.256584	0.0558834	4.4e-06
rs183272816	9	82269888	C	T	0.0192012	0.333553	0.0716328	3.2e-06
rs117138131	9	103300571	G	C	0.043102	0.22404	0.0482815	3.5e-06
rs10826969	10	31590664	T	G	0.448409	0.103059	0.0197049	1.7e-07
rs55980901	11	12887527	C	A	0.0212496	0.330133	0.0680869	1.2e-06
rs7944000	11	100635218	A	G	0.309041	0.116165	0.0212846	4.8e-08
rs2325542	13	73630862	T	C	0.468973	-0.103108	0.0197103	1.7e-07
rs35900117	20	8858152	T	C	0.0885171	0.164669	0.0346981	2.1e-06
rs117992609	20	59816072	A	G	0.0154879	0.383753	0.0798498	1.5e-06
rs79389401	21	39904645	A	G	0.0244501	0.311872	0.0632779	8.3e-07
rs185174116	1	7969741	A	T	0.0596416	0.128405	0.024451	1.5e-07
rs79305706	1	29803838	A	C	0.0142568	0.249649	0.0483967	2.5e-07
rs6824700	4	7927483	A	G	0.258621	-0.0689031	0.01286	8.4e-08
rs6838736	4	120462459	A	G	0.111317	0.095893	0.0181159	1.2e-07
rs1541227	6	37534090	G	A	0.123381	0.0822574	0.0176756	3.3e-06
rs1022995	9	87009631	C	T	0.248864	-0.0602052	0.0130516	4e-06
rs35859077	11	1380850	A	G	0.0967191	0.108186	0.019546	3.1e-08
rs12319957	12	98391448	T	A	0.189969	0.068583	0.0148063	3.6e-06
rs12880749	14	83855181	T	C	0.0696267	0.110809	0.0226159	9.6e-07
rs117803257	15	24801804	C	T	0.0143649	0.232154	0.0481188	1.4e-06
rs8037071	15	66803291	C	A	0.251148	-0.0624482	0.0133805	3.1e-06
rs60740268	16	50810972	T	C	0.0143678	0.23257	0.0484815	1.6e-06
rs12927882	16	84648197	T	C	0.0511152	0.118707	0.0259363	4.7e-06
rs149372364	17	79236187	A	G	0.0147633	0.22289	0.0476673	2.9e-06
rs76550020	18	1065860	T	C	0.0875298	0.0942111	0.0203473	3.7e-06
rs185174116	1	7969741	A	T	0.0596416	0.144015	0.0270798	1e-07
rs79305706	1	29803838	A	C	0.0142568	0.25395	0.0536	2.2e-06
rs6824700	4	7927483	A	G	0.258621	-0.0776672	0.0142423	4.9e-08
rs6838736	4	120462459	A	G	0.111317	0.105577	0.0200631	1.4e-07
rs1541227	6	37534090	G	A	0.123381	0.0949213	0.0195753	1.2e-06
rs35859077	11	1380850	A	G	0.0967191	0.125129	0.0216462	7.4e-09
rs12319957	12	98391448	T	A	0.189969	0.0765786	0.0163972	3e-06
rs12880749	14	83855181	T	C	0.0696267	0.124891	0.0250465	6.2e-07
rs117803257	15	24801804	C	T	0.0143649	0.269029	0.0532898	4.5e-07
rs8037071	15	66803291	C	A	0.251148	-0.0685712	0.0148184	3.7e-06
rs60740268	16	50810972	T	C	0.0143678	0.26208	0.0536913	1.1e-06
rs62071628	17	46278692	A	G	0.484479	-0.060073	0.0129735	3.6e-06
rs149372364	17	79236187	A	G	0.0147633	0.24689	0.052789	2.9e-06
rs34590926	2	8841432	C	T	0.029807	0.261604	0.0568261	4.2e-06
rs189094231	5	2007458	G	C	0.0223454	0.298181	0.0642933	3.5e-06
rs11751024	6	32618459	A	C	0.400705	0.104999	0.0191943	4.5e-08
rs273153	7	41474698	T	C	0.227557	0.103643	0.0226123	4.6e-06
rs4841382	8	10572485	T	C	0.165204	-0.117528	0.0254985	4e-06
rs117139264	13	37755817	T	C	0.0490213	-0.201663	0.0439974	4.6e-06
rs139327470	15	93981565	G	C	0.014879	0.353376	0.077251	4.8e-06
rs34382722	20	45501304	A	G	0.0165909	0.34723	0.073525	2.3e-06
rs139654497	3	95611253	A	T	0.0114175	0.26551	0.0562554	2.4e-06
rs74873861	3	110696189	C	G	0.0360323	0.149538	0.0322303	3.5e-06
rs149643665	5	3138489	T	C	0.0130471	0.254995	0.0524167	1.1e-06
rs2400705	5	148811455	A	G	0.187436	-0.0774502	0.0154207	5.1e-07
rs1015465	6	30118563	C	T	0.0390166	0.148269	0.0301408	8.7e-07
rs7801158	7	64773248	T	C	0.369082	-0.0563334	0.0122678	4.4e-06
rs881358	7	106571913	T	C	0.267978	-0.070967	0.0133353	1e-07
rs76012754	16	20151540	A	C	0.0247019	0.178522	0.0383148	3.2e-06
rs117574388	17	20960653	A	G	0.0470578	0.129091	0.0280872	4.3e-06
rs143543844	22	42634424	A	G	0.0126284	0.275216	0.0533387	2.5e-07
rs4854491	2	68691550	C	T	0.29889	-0.065017	0.0139776	3.3e-06
rs139654497	3	95611253	A	T	0.0114175	0.289504	0.0618073	2.8e-06
rs74873861	3	110696189	C	G	0.0360323	0.165303	0.0354111	3e-06
rs147833749	4	95308187	T	C	0.0122792	0.272125	0.0595397	4.9e-06
rs149643665	5	3138489	T	C	0.0130471	0.279161	0.0575896	1.3e-06
rs2400705	5	148811455	A	G	0.187436	-0.0827502	0.0169425	1e-06
rs1015465	6	30118563	C	T	0.0390166	0.162722	0.0331164	8.9e-07
rs7801158	7	64773248	T	C	0.369082	-0.0624261	0.0134785	3.6e-06
rs881358	7	106571913	T	C	0.267978	-0.0771078	0.0146513	1.4e-07
rs76012754	16	20151540	A	C	0.0247019	0.195669	0.0420947	3.3e-06
rs117574388	17	20960653	A	G	0.0470578	0.143834	0.0308596	3.1e-06
rs143543844	22	42634424	A	G	0.0126284	0.300573	0.0586024	2.9e-07
rs78146178	1	41472914	T	A	0.0198245	0.1086	0.0221734	9.7e-07
rs73951154	2	119503721	T	C	0.018383	0.123515	0.023098	8.9e-08
rs9812472	3	123077614	G	T	0.231896	0.0339631	0.00733075	3.6e-06
rs16879522	4	27586112	G	C	0.0581669	0.0663717	0.0131599	4.6e-07
rs1402414	5	23653475	T	C	0.150942	0.0401158	0.00861906	3.3e-06
rs12188587	5	128906867	G	A	0.0161345	0.125084	0.0246387	3.8e-07
rs72974335	6	134267077	T	C	0.0196293	0.125757	0.0220718	1.2e-08
rs1746329	9	15128156	A	G	0.0183255	0.121096	0.023144	1.7e-07
rs149226133	9	111396677	A	G	0.0114247	0.14009	0.0292512	1.7e-06
rs76452646	14	46992908	T	G	0.00917508	0.175177	0.0323615	6.2e-08
rs112711312	14	68741009	A	G	0.0113464	0.172066	0.0291864	3.7e-09
rs247843	16	84431214	A	G	0.135117	0.0417317	0.00897414	3.3e-06
rs72880389	18	22753531	A	C	0.0171048	0.120297	0.0238048	4.3e-07
rs118190131	19	814044	A	G	0.0160612	0.114527	0.0245391	3.1e-06
rs12724261	1	195345636	T	G	0.489303	0.0277324	0.00587746	2.4e-06
rs189842799	2	71698673	G	C	0.0108163	0.138777	0.0286818	1.3e-06
rs13431434	2	155644522	T	G	0.157996	-0.039401	0.00805185	9.9e-07
rs2629281	3	3799536	A	G	0.364572	0.029352	0.00634985	3.8e-06
rs12647010	4	169799217	G	C	0.0937991	0.0484848	0.0102892	2.5e-06
rs11763735	7	21853067	C	A	0.470518	-0.0298111	0.00589516	4.3e-07
rs35094564	9	76196292	A	G	0.119485	0.0423394	0.00914865	3.7e-06
rs1615012	9	135082479	G	C	0.229896	-0.0348972	0.00697413	5.6e-07
rs117643815	10	26691352	C	T	0.104051	0.0470412	0.00959925	9.6e-07
rs7945882	11	38338515	G	C	0.385953	-0.0335338	0.00608504	3.6e-08
rs12724261	1	195345636	T	G	0.489303	0.0294888	0.0062637	2.5e-06
rs189842799	2	71698673	G	C	0.0108163	0.146659	0.0305669	1.6e-06
rs13431434	2	155644522	T	G	0.157996	-0.0411496	0.00858106	1.6e-06
rs2629281	3	3799536	A	G	0.364572	0.0329149	0.00676713	1.2e-06
rs12647010	4	169799217	G	C	0.0937991	0.0511457	0.0109654	3.1e-06
rs11763735	7	21853067	C	A	0.470518	-0.0314199	0.00628262	5.7e-07
rs6947158	7	157324056	A	C	0.385075	-0.0297566	0.00646338	4.1e-06
rs1615012	9	135082479	G	C	0.229896	-0.0374764	0.0074325	4.6e-07
rs117643815	10	26691352	C	T	0.104051	0.049312	0.0102301	1.4e-06
rs7945882	11	38338515	G	C	0.385953	-0.0357261	0.00648499	3.6e-08
rs10791303	11	133662104	C	T	0.403075	-0.0294941	0.00640665	4.2e-06
rs139678050	2	191649101	A	G	0.0776244	0.0396126	0.00839192	2.4e-06
rs4973125	2	228770701	G	A	0.321807	0.0238112	0.00479802	7e-07
rs144109676	3	138265549	T	C	0.0105379	0.13466	0.0220059	9.4e-10
rs147819943	4	114622674	C	T	0.016678	0.0827098	0.0175036	2.3e-06
rs115871282	7	42484232	G	C	0.0107401	0.105455	0.0215453	9.9e-07
rs12098269	10	118748785	T	C	0.0759919	0.0391622	0.00838717	3e-06
rs7168089	15	92774285	G	C	0.0174448	0.0795499	0.0171438	3.5e-06
rs150011658	18	51416178	C	T	0.0113636	0.0987807	0.0208485	2.2e-06
rs8110933	19	4037082	T	C	0.141803	-0.0296908	0.00649444	4.8e-06
rs59473574	19	44562884	A	C	0.433293	0.0210864	0.00457574	4.1e-06
rs117991350	20	21098689	G	T	0.0104989	0.100071	0.0217981	4.4e-06
rs143231962	1	7642162	C	G	0.00952782	0.168395	0.0341877	8.4e-07
rs17025267	1	215730565	T	C	0.484787	0.0307672	0.00662858	3.5e-06
rs17689208	3	69800796	T	C	0.128862	0.0537129	0.00991819	6.1e-08
rs1016305	3	85033773	A	G	0.445784	0.0313798	0.00667309	2.6e-06
rs16873505	6	45562275	T	A	0.113513	-0.0547831	0.0105698	2.2e-07
rs111582823	7	75732967	T	C	0.0455771	0.0751833	0.0159041	2.3e-06
rs3109109	7	112445345	C	T	0.147427	0.0513923	0.00939947	4.6e-08
rs2980649	8	6657912	T	G	0.417918	0.0304926	0.00667485	4.9e-06
rs74840827	8	6910588	C	T	0.0718274	-0.0611728	0.0127286	1.5e-06
rs1934931	9	18546970	A	G	0.40143	-0.0317403	0.00676748	2.7e-06
rs138728925	10	9866345	G	A	0.0293124	0.0922015	0.0196043	2.6e-06
rs7915024	10	51990196	A	G	0.193191	0.0384192	0.00838322	4.6e-06
rs117689224	12	32233752	A	G	0.0167255	0.120221	0.0260283	3.9e-06
rs75145533	20	7570148	G	A	0.0341909	0.091394	0.0183588	6.4e-07
rs2867794	20	44114513	A	G	0.34	-0.0352287	0.00690494	3.4e-07
rs367922	22	17831625	G	A	0.424853	0.0311709	0.00659963	2.3e-06
rs3752497	22	24185239	T	C	0.0814578	-0.0553905	0.0121133	4.8e-06
rs74785846	1	24147036	T	G	0.0119488	0.1972	0.0429594	4.4e-06
rs4575760	2	68974369	G	A	0.367835	-0.046753	0.00963759	1.2e-06
rs59673460	3	13711095	C	A	0.217727	-0.0509445	0.011147	4.9e-06
rs4857937	3	20303409	A	C	0.443848	0.0451478	0.00939838	1.6e-06
rs140230273	3	35937508	A	G	0.0860061	0.0756622	0.0164939	4.5e-06
rs34336094	5	138597511	A	G	0.0179535	0.166622	0.0349401	1.9e-06
rs117019146	8	31017362	A	G	0.0470928	-0.0997299	0.0217383	4.5e-06
rs146266330	9	34834137	G	A	0.033067	0.125742	0.0263629	1.8e-06
rs17479671	10	96372259	C	T	0.485731	0.0490554	0.00927035	1.2e-07
rs4980826	12	469183	A	C	0.370252	0.0529093	0.00969764	4.9e-08
rs71463082	12	20264666	C	G	0.0416457	0.110885	0.0233855	2.1e-06
rs34783347	12	116482371	G	A	0.123182	0.0658597	0.0141303	3.1e-06
rs3744783	17	8209089	C	T	0.0721485	0.0838475	0.0179288	2.9e-06
rs902730	17	74956693	A	C	0.482101	0.0431238	0.00927927	3.4e-06
rs111516981	2	18654016	C	T	0.141535	0.0251541	0.00518371	1.2e-06
rs148235879	2	72323436	G	A	0.0142301	-0.0701755	0.0152165	4e-06
rs73019741	3	6936336	T	G	0.0144757	-0.0717273	0.0149397	1.6e-06
rs17132038	4	1720063	A	G	0.12111	0.0249876	0.00543833	4.3e-06
rs11947461	4	159453103	T	C	0.393235	0.0205596	0.00370542	2.9e-08
rs62368387	5	105646937	A	G	0.0304311	-0.0508046	0.0105486	1.5e-06
rs79014400	7	98512950	A	G	0.0183286	-0.0666848	0.0133107	5.4e-07
rs2381796	9	8425122	C	T	0.18831	-0.0224631	0.00460552	1.1e-06
rs7145683	14	79241818	A	G	0.392457	0.017231	0.00371118	3.4e-06
rs78348873	21	16815045	T	C	0.0137242	-0.0726705	0.0154668	2.6e-06
rs56397559	22	44741514	G	C	0.100548	-0.0279701	0.00603368	3.6e-06
rs72728706	1	89130297	T	C	0.0489699	0.0332884	0.00690979	1.5e-06
rs75639751	1	95709627	T	C	0.0309966	0.0405864	0.00866328	2.8e-06
rs141708459	2	229324205	T	A	0.164554	-0.0187458	0.00406585	4e-06
rs13068049	3	192665200	G	A	0.0748988	0.0261914	0.00569557	4.3e-06
rs4276263	4	174870352	T	G	0.376197	-0.0144717	0.0030566	2.2e-06
rs115820958	5	35445035	T	C	0.0731564	0.0312828	0.00569279	3.9e-08
rs6863410	5	172738522	A	G	0.151502	0.0204214	0.00425416	1.6e-06
rs6948280	7	10077378	A	C	0.308224	0.0157005	0.00321478	1e-06
rs4733589	8	128003824	G	A	0.33549	-0.0156493	0.00320368	1e-06
rs10830835	11	92087262	C	G	0.302351	-0.0150945	0.00321327	2.6e-06
rs138379778	13	65950201	A	C	0.0176382	0.0512448	0.0112208	4.9e-06
rs80634	22	43897188	A	G	0.127993	0.0225248	0.00450584	5.8e-07
rs12138867	1	187083643	G	T	0.016213	-0.0635565	0.0137308	3.7e-06
rs1253615	1	236456229	A	G	0.396771	0.0183815	0.00362451	3.9e-07
rs142271641	2	99042382	T	C	0.0121767	0.0727985	0.0155449	2.8e-06
rs115458621	2	144853746	G	A	0.100544	-0.0273708	0.0058031	2.4e-06
rs114013403	5	25378316	G	T	0.0190911	-0.0749445	0.0127985	4.7e-09
rs148039250	6	95636614	T	C	0.0319811	-0.0483367	0.00987602	9.9e-07
rs1476635	7	2884635	G	A	0.147229	-0.0235708	0.00493817	1.8e-06
rs62466541	7	23083709	T	C	0.0473087	0.0381759	0.00824325	3.6e-06
rs2941528	7	47455361	A	G	0.231192	0.0195038	0.00407795	1.7e-06
rs73199934	8	18699055	C	T	0.0696756	0.0325389	0.00679317	1.7e-06
rs111631652	9	72149959	A	G	0.0182629	-0.0680536	0.0129879	1.6e-07
rs76250424	10	15822164	C	A	0.0214687	-0.0558885	0.0119996	3.2e-06
rs7945530	11	76174205	C	A	0.486223	0.0157863	0.00345404	4.9e-06
rs11609789	12	6354217	T	C	0.164335	-0.0220862	0.0047882	4e-06
rs13337877	16	5406327	A	G	0.164213	-0.0216731	0.00472713	4.5e-06
rs78003791	16	66070654	A	C	0.0576329	0.0356899	0.00752877	2.1e-06
rs2247751	1	38466932	T	C	0.0134468	0.146458	0.0310886	2.5e-06
rs143399642	2	151857314	T	C	0.0112719	0.168851	0.0337709	5.7e-07
rs58632432	5	106828681	A	G	0.0254793	0.109284	0.022779	1.6e-06
rs9494765	6	137436331	C	A	0.0991777	-0.0566412	0.0120086	2.4e-06
rs78926499	7	133155894	T	C	0.0103553	0.192439	0.0351744	4.5e-08
rs141644886	15	99095912	C	T	0.018528	0.130274	0.0265299	9.1e-07
rs2242170	16	88727450	C	T	0.476835	0.0347046	0.00744365	3.1e-06
rs146968678	19	8167628	A	C	0.0271074	0.109785	0.0221491	7.2e-07
rs7371606	2	136049204	G	A	0.328615	-0.0289236	0.00451625	1.5e-10
rs16861477	2	173271115	A	T	0.0571331	0.0431845	0.00912159	2.2e-06
rs181626309	2	237755714	A	G	0.0185845	-0.0733088	0.0155751	2.5e-06
rs62290669	4	7649799	G	T	0.0149367	-0.0835631	0.0176268	2.1e-06
rs10499262	6	150471495	C	A	0.140013	-0.0295495	0.0061318	1.4e-06
rs141350591	7	110585984	A	G	0.0119288	0.0969072	0.0192787	5e-07
rs117931457	16	1101043	A	G	0.0163865	0.0784282	0.0166815	2.6e-06
rs10919220	1	169680834	G	C	0.294883	-0.0338654	0.00692884	1e-06
rs115842026	1	187585519	A	G	0.010005	0.141705	0.0307215	4e-06
rs72783065	2	30837817	A	C	0.0363774	0.0783658	0.0167172	2.8e-06
rs72819783	2	105519805	G	A	0.0778599	-0.0556413	0.011616	1.7e-06
rs6784108	3	15698270	A	C	0.241832	-0.0337733	0.00736087	4.5e-06
rs13317725	3	152022606	A	G	0.266493	-0.0329082	0.00704237	3e-06
rs294474	5	59461921	G	A	0.325622	-0.0322085	0.00679463	2.1e-06
rs145706631	5	68519156	T	C	0.0197945	0.108205	0.0223023	1.2e-06
rs73746475	6	35561542	C	T	0.0192146	0.114328	0.0227463	5e-07
rs10239195	7	99187212	C	G	0.22559	-0.0360249	0.00749747	1.5e-06
rs199757574	8	81331043	C	A	0.0121787	0.145459	0.0283769	3e-07
rs13261294	8	123597165	G	A	0.393569	-0.0293428	0.0064235	4.9e-06
rs6602175	10	17100527	G	T	0.360799	-0.0318357	0.00655678	1.2e-06
rs35705578	11	125068631	G	T	0.0557051	0.0622527	0.013629	4.9e-06
rs79860346	20	55595149	C	G	0.112883	-0.0494837	0.0101775	1.2e-06
rs55888898	3	193764868	G	A	0.213497	0.030372	0.00659281	4.1e-06
rs11721637	4	29518254	C	T	0.4164	0.0253327	0.0053965	2.7e-06
rs78925751	4	97015253	A	G	0.0145967	-0.104055	0.0226978	4.6e-06
rs768399	15	94247690	A	G	0.341029	0.0263244	0.00568315	3.6e-06
rs7168655	15	101424716	A	G	0.324971	-0.0268179	0.00571988	2.8e-06
rs11149741	16	85390557	C	G	0.308225	-0.0291188	0.00606011	1.5e-06
rs3863021	2	136103170	A	G	0.352134	-0.038703	0.00837811	3.8e-06
rs115953529	3	1431351	G	A	0.0211564	0.127183	0.0277901	4.7e-06
rs34970981	3	33133936	A	C	0.0731872	0.0726447	0.0153444	2.2e-06
rs144228251	3	106159103	A	G	0.0369433	0.113542	0.0210155	6.6e-08
rs1490474	4	70426073	C	G	0.484617	-0.0372938	0.00794235	2.7e-06
rs112557115	6	44205722	C	T	0.25128	0.0495811	0.00931438	1e-07
rs118122414	6	75231976	G	A	0.0106419	0.179757	0.0393355	4.9e-06
rs73058286	7	15853123	A	G	0.0166583	0.166235	0.0313934	1.2e-07
rs35802341	11	3232740	G	C	0.121571	0.0580321	0.0123583	2.7e-06
rs112869667	11	29860795	G	A	0.0315869	0.10813	0.0232392	3.3e-06
rs12431623	14	72704986	C	T	0.0248431	0.120228	0.0253296	2.1e-06
rs72975451	18	74833180	G	A	0.0173869	0.140378	0.03057	4.4e-06
rs28568511	20	18229555	T	C	0.318761	-0.0416311	0.0087358	1.9e-06
rs11698924	20	48448706	A	C	0.0123457	0.193533	0.0365878	1.2e-07
rs201949935	2	87940736	T	C	0.0659769	0.0689736	0.0150391	4.5e-06
rs4630919	3	2040765	A	G	0.0672721	0.066972	0.0146567	4.9e-06
rs9823810	3	196646166	C	T	0.31191	-0.0485335	0.00847231	1e-08
rs111919845	4	121555113	G	A	0.0120229	0.158396	0.0343488	4e-06
rs4712499	6	20447062	A	G	0.0335802	-0.104816	0.0206387	3.8e-07
rs1791873	11	21281329	C	T	0.311006	0.037594	0.00803541	2.9e-06
rs76946232	12	132851595	T	C	0.064443	-0.0801698	0.0152663	1.5e-07
rs140217599	17	41092799	A	G	0.20866	0.0435417	0.00917799	2.1e-06
rs118066102	17	75167713	G	A	0.0155379	0.144567	0.0304313	2e-06
rs11580136	1	25963965	A	G	0.0590425	0.0672049	0.0144509	3.3e-06
rs59437174	1	240451399	C	G	0.0950341	-0.055209	0.0118933	3.5e-06
rs7605423	2	227799852	C	T	0.265435	0.0366309	0.0078039	2.7e-06
rs1609248	2	228730589	A	C	0.314002	0.0373058	0.00737163	4.2e-07
rs4663502	2	234775942	T	C	0.0118607	0.145077	0.0312347	3.4e-06
rs4842054	9	135941361	A	G	0.323325	-0.0360223	0.0073769	1e-06
rs75178624	15	47916089	G	T	0.0328734	0.0927611	0.0192624	1.5e-06
rs2286517	17	15261055	C	G	0.0625	-0.0648175	0.0139613	3.4e-06
rs140128564	18	4822073	G	A	0.0215364	0.108679	0.023233	2.9e-06
rs12713542	2	65663524	A	G	0.0685139	0.165444	0.0312503	1.2e-07
rs13078008	3	152097363	A	G	0.22169	-0.103692	0.0188584	3.8e-08
rs114488160	3	167940214	A	G	0.0286124	0.236797	0.046341	3.2e-07
rs6929627	6	158722827	A	G	0.315563	-0.0795221	0.0168143	2.3e-06
rs144025927	10	34888753	A	G	0.0185404	0.299168	0.0579705	2.5e-07
rs17623210	10	57681323	G	A	0.0512842	0.164345	0.0353744	3.4e-06
rs10745615	12	92685234	A	G	0.30894	-0.0856715	0.0167721	3.3e-07
rs8052826	16	4375527	A	G	0.239532	-0.0869612	0.0184242	2.4e-06
rs144576649	18	60152869	T	C	0.0204237	0.264928	0.0545441	1.2e-06
rs76638952	4	85425634	T	G	0.0105503	0.13885	0.0286053	1.2e-06
rs78380004	9	98375195	T	C	0.0335034	0.0852577	0.0162916	1.7e-07
rs7079460	10	6076164	T	G	0.146624	-0.0466598	0.00831427	2e-08
rs7100189	10	55715999	G	T	0.394273	0.0289413	0.00594496	1.1e-06
rs1033514	20	38681871	G	C	0.356397	0.0288459	0.00614438	2.7e-06
rs62162821	2	85118518	A	G	0.0236572	0.120375	0.0246379	1e-06
rs146127733	2	105430574	G	A	0.0244726	0.114399	0.0238383	1.6e-06
rs73139691	3	85024376	A	G	0.128343	0.0515391	0.0110368	3e-06
rs4516938	6	20527031	G	A	0.43363	0.0412088	0.00750135	3.9e-08
rs62486891	8	1202833	C	G	0.26395	0.039946	0.0083828	1.9e-06
rs17790668	13	36383208	T	C	0.0661728	0.0722123	0.0151008	1.7e-06
rs117017957	17	50534693	T	C	0.0211636	0.12652	0.0257087	8.6e-07
rs17022786	2	99564610	G	A	0.210585	0.110343	0.0204562	6.9e-08
rs9812270	3	65558757	A	G	0.0475991	0.180714	0.0391023	3.8e-06
rs116926743	7	83331031	C	G	0.0113312	-0.383896	0.0774636	7.2e-07
rs12375090	7	127102058	T	C	0.169329	-0.10466	0.0216657	1.4e-06
rs550057	9	133271182	T	C	0.307628	0.0994397	0.0178167	2.4e-08
rs17466062	13	49040041	A	G	0.0191142	-0.280928	0.0600627	2.9e-06
rs646850	18	27552584	C	T	0.345739	-0.0814458	0.0173649	2.7e-06
rs12120892	1	204486317	T	C	0.0411111	0.0566032	0.0117247	1.4e-06
rs11885958	2	16671938	G	A	0.0173716	-0.0843344	0.0177809	2.1e-06
rs17203668	4	90065309	T	G	0.0178057	0.0816463	0.0176193	3.6e-06
rs1873537	4	174897719	T	A	0.050663	0.0492671	0.010531	2.9e-06
rs78189310	5	59761750	G	A	0.0147849	-0.0886617	0.0191852	3.8e-06
rs10248016	7	158254946	C	T	0.261852	0.0242762	0.00528553	4.4e-06
rs61936974	12	116934889	A	G	0.204235	0.0275386	0.00588241	2.8e-06
rs142777179	13	97643925	A	G	0.0191558	-0.0779291	0.0169602	4.3e-06
rs8007124	14	58075814	A	G	0.444444	-0.0211928	0.00463757	4.9e-06
rs75453249	14	89002800	T	C	0.0277684	0.0676892	0.0142255	2e-06
rs140722677	15	65927111	G	C	0.026713	0.0672412	0.0143486	2.8e-06
rs56944804	19	6370687	C	T	0.012273	0.097071	0.0211222	4.3e-06
rs143606156	22	19088051	T	C	0.0106794	-0.108372	0.0222366	1.1e-06
rs12748816	1	67672930	A	G	0.017008	0.105707	0.0223156	2.2e-06
rs13385795	2	30181814	T	C	0.0303056	0.0857233	0.0171702	6e-07
rs72883125	2	138960287	C	G	0.0408422	0.0689796	0.0148738	3.5e-06
rs13035704	2	217444608	A	T	0.0898385	0.0475857	0.0102231	3.2e-06
rs116013417	3	86222758	A	G	0.0152254	0.11713	0.023963	1e-06
rs11725365	4	189911355	A	T	0.0119252	0.148564	0.0273832	5.8e-08
rs145068924	8	93494036	T	C	0.0318396	0.0758761	0.0165811	4.7e-06
rs17174845	8	104519164	T	C	0.0407645	0.0726604	0.0147089	7.8e-07
rs80210217	10	10092992	T	C	0.0495951	0.0632611	0.0134616	2.6e-06
rs11188677	10	96240661	C	T	0.257815	0.0315181	0.00680466	3.6e-06
rs72919779	11	34661215	C	T	0.0168919	0.109264	0.0226091	1.3e-06
rs11230115	11	59978903	C	A	0.0549293	0.0609283	0.0128408	2.1e-06
rs61566366	13	89725915	C	T	0.0898867	0.0488264	0.0101802	1.6e-06
rs61966085	13	103120849	A	G	0.0295772	0.0887121	0.0174145	3.5e-07
rs117838191	14	91502043	A	C	0.0153044	0.111893	0.0238958	2.8e-06
rs78381957	16	48089070	A	G	0.0155484	0.11196	0.0237096	2.3e-06
rs17090089	18	56119241	C	G	0.0548502	0.0659241	0.0128574	2.9e-07
rs141415354	20	47129115	G	C	0.0102401	0.138822	0.0285296	1.1e-06
rs394724	22	21474845	G	A	0.0135135	0.148369	0.0253406	4.8e-09
rs115357073	2	2300127	A	C	0.0187817	0.219351	0.0399563	4e-08
rs75901608	3	15329466	C	A	0.110361	0.0794408	0.0172271	4e-06
rs9310781	3	25440656	G	C	0.194619	0.0656665	0.0139889	2.7e-06
rs192345316	3	78352938	T	C	0.0156171	0.207864	0.0434197	1.7e-06
rs149589052	6	9140216	T	C	0.0203361	0.181126	0.0379588	1.8e-06
rs4556017	7	100989509	C	T	0.178173	-0.0723408	0.01407	2.7e-07
rs62485227	7	136887085	T	G	0.0455239	0.118563	0.0258819	4.6e-06
rs72704351	9	8879865	A	G	0.0401281	0.146188	0.0273495	9e-08
rs17569202	9	28004532	C	T	0.0147084	0.232131	0.0450504	2.6e-07
rs72771688	10	9480616	C	T	0.0198821	0.191047	0.0388132	8.6e-07
rs12295843	11	29275564	T	G	0.0534633	0.116636	0.0242689	1.5e-06
rs79247131	11	107643594	C	T	0.01714	0.195155	0.0410533	2e-06
rs5012948	12	20112078	T	C	0.422715	-0.0495195	0.0108087	4.6e-06
rs117505854	14	80904428	C	T	0.0125021	0.238037	0.048272	8.2e-07
rs437236	19	54282486	G	C	0.0142012	0.220162	0.0453252	1.2e-06
rs62215754	21	26794351	G	A	0.125927	-0.0800816	0.0161197	6.8e-07
rs115357073	2	2300127	A	C	0.0187817	0.246673	0.0443659	2.7e-08
rs75901608	3	15329466	C	A	0.110361	0.0902891	0.0191277	2.4e-06
rs9310781	3	25440656	G	C	0.194619	0.0735574	0.0155323	2.2e-06
rs192345316	3	78352938	T	C	0.0156171	0.236947	0.0482101	8.9e-07
rs149589052	6	9140216	T	C	0.0203361	0.203601	0.0421468	1.4e-06
rs4556017	7	100989509	C	T	0.178173	-0.0823937	0.0156222	1.3e-07
rs72704351	9	8879865	A	G	0.0401281	0.160045	0.0303664	1.4e-07
rs17569202	9	28004532	C	T	0.0147084	0.259105	0.05002	2.2e-07
rs72771688	10	9480616	C	T	0.0198821	0.211436	0.0430955	9.3e-07
rs12295843	11	29275564	T	G	0.0534633	0.130926	0.026946	1.2e-06
rs79247131	11	107643594	C	T	0.01714	0.221769	0.0455818	1.1e-06
rs10082951	12	20111567	T	C	0.422702	-0.0553495	0.0120006	4e-06
rs117505854	14	80904428	C	T	0.0125021	0.258296	0.0535963	1.4e-06
rs437236	19	54282486	G	C	0.0142012	0.233423	0.0503246	3.5e-06
rs2830516	21	26790038	T	G	0.112234	-0.0918628	0.0189665	1.3e-06
rs12034713	1	201133859	T	C	0.179338	0.0668797	0.0144308	3.6e-06
rs9310482	3	15654001	T	C	0.108174	-0.0816679	0.0177614	4.3e-06
rs115217366	5	158604702	T	C	0.0185404	-0.233129	0.0410518	1.4e-08
rs394199	6	33585803	T	C	0.485946	0.0525973	0.0109501	1.6e-06
rs4753790	11	107231234	T	C	0.329193	0.0558268	0.0118012	2.2e-06
rs138290319	18	10228145	C	A	0.0251902	-0.168606	0.0355508	2.1e-06
rs75639751	1	95709627	T	C	0.0309966	0.0469659	0.00952963	8.3e-07
rs2364865	1	215746506	G	A	0.501345	0.0159102	0.00327528	1.2e-06
rs72771466	2	23288553	T	C	0.0311126	-0.0445749	0.00948155	2.6e-06
rs11154263	6	124775378	A	G	0.245605	0.0179528	0.00378199	2.1e-06
rs35565413	7	22367433	G	A	0.257296	0.0175561	0.00381451	4.2e-06
rs17246831	7	80236103	T	A	0.0524249	0.0344069	0.0073966	3.3e-06
rs74386914	10	107832526	C	T	0.0514082	0.0356127	0.00744065	1.7e-06
rs2846633	11	134051570	G	T	0.346154	0.0164767	0.00348073	2.2e-06
rs116935460	12	99792416	C	T	0.0122834	-0.0713416	0.0147214	1.3e-06
rs142268019	13	70210049	A	G	0.0273293	0.0473561	0.00995934	2e-06
rs2757529	14	100195993	C	T	0.435964	0.0152518	0.00326776	3.1e-06
rs78003791	16	66070654	A	C	0.0576329	0.0379459	0.00711387	9.6e-08
rs12950851	17	73460992	T	C	0.245519	0.0177895	0.00384434	3.7e-06
rs11669147	19	9033084	A	G	0.0112909	0.0744326	0.0153634	1.3e-06
rs80634	22	43897188	A	G	0.127993	0.0285123	0.00495648	8.8e-09
rs241018	1	91075377	A	G	0.0123967	0.122551	0.0244207	5.2e-07
rs67585595	1	155274131	A	C	0.0595078	0.0519836	0.0111081	2.9e-06
rs75496339	1	168201288	A	T	0.045493	0.0647448	0.0126442	3e-07
rs116489912	2	77778404	A	G	0.0151413	0.107302	0.0217192	7.8e-07
rs117633765	6	73216099	C	T	0.0124307	0.115091	0.023374	8.5e-07
rs9449423	6	82117693	T	C	0.467245	0.024449	0.00533823	4.7e-06
rs75445558	6	143152654	A	G	0.0211102	0.086982	0.0184965	2.6e-06
rs75144115	10	126033117	C	A	0.0267497	0.0771101	0.0161592	1.8e-06
rs116925072	11	12166464	C	A	0.0305245	0.0710641	0.0154667	4.3e-06
rs117333740	13	91247726	G	A	0.0203444	0.103208	0.0186769	3.3e-08
rs235730	20	6755542	A	G	0.329308	-0.0257675	0.00564102	4.9e-06
rs3865529	20	63417357	G	C	0.220416	0.0305552	0.00638361	1.7e-06
rs72652672	1	29571984	A	G	0.0946246	0.036428	0.00792265	4.3e-06
rs114523689	1	172586633	G	A	0.0311974	-0.0731871	0.0133407	4.1e-08
rs12407592	1	211486674	C	T	0.278331	0.0266546	0.00513383	2.1e-07
rs7605169	2	211720911	T	C	0.470089	-0.0221853	0.00464022	1.7e-06
rs7927459	11	100828328	G	C	0.102336	0.0350114	0.00760064	4.1e-06
rs11223695	11	134112179	T	C	0.18259	-0.0294352	0.00601318	9.8e-07
rs541713	18	4332080	G	A	0.153245	-0.0326173	0.00647787	4.8e-07
rs151012844	19	46940009	G	A	0.0161426	-0.0836972	0.0182161	4.3e-06
rs114523689	1	172586633	G	A	0.0311974	-0.0736704	0.0134152	4e-08
rs12407592	1	211486674	C	T	0.278331	0.0266857	0.0051625	2.4e-07
rs7605169	2	211720911	T	C	0.470089	-0.0219276	0.00466603	2.6e-06
rs11223695	11	134112179	T	C	0.18259	-0.0296275	0.00604656	9.6e-07
rs7216027	17	78660257	A	G	0.445711	0.0211947	0.00460906	4.3e-06
rs541713	18	4332080	G	A	0.153245	-0.0329883	0.0065139	4.1e-07
rs12105413	2	29475066	T	C	0.0559205	0.0990306	0.0208324	2e-06
rs6847644	4	141815815	A	G	0.325492	0.0506865	0.0103374	9.4e-07
rs3893148	11	71309402	G	A	0.0261388	0.139331	0.0301275	3.8e-06
rs867897	11	116517547	G	C	0.454515	0.0464691	0.00978319	2e-06
rs642387	11	127026628	G	A	0.374136	-0.0561418	0.00981042	1e-08
rs9552610	13	22179995	G	A	0.185583	0.0584266	0.0124125	2.5e-06
rs11624139	14	75333304	G	C	0.0823191	-0.0816807	0.017545	3.2e-06
rs62037249	16	66381740	A	G	0.104396	-0.0768201	0.0157269	1e-06
rs16974592	16	84778534	C	A	0.0199527	0.157196	0.0340911	4e-06
rs12105413	2	29475066	T	C	0.0559205	0.152469	0.0308705	7.9e-07
rs696236	3	64223542	A	G	0.113809	-0.102719	0.0222691	4e-06
rs6847644	4	141815815	A	G	0.325492	0.0753899	0.0153184	8.6e-07
rs116107402	6	2940400	G	T	0.0347767	-0.179531	0.039168	4.6e-06
rs3893148	11	71309402	G	A	0.0261388	0.207883	0.0446445	3.2e-06
rs867897	11	116517547	G	C	0.454515	0.0713538	0.0144973	8.6e-07
rs642387	11	127026628	G	A	0.374136	-0.0826504	0.0145376	1.3e-08
rs9552610	13	22179995	G	A	0.185583	0.0861539	0.0183936	2.8e-06
rs11624139	14	75333304	G	C	0.0823191	-0.122467	0.0259993	2.5e-06
rs62037249	16	66381740	A	G	0.104396	-0.11492	0.0233049	8.2e-07
rs12105413	2	29475066	T	C	0.0559205	0.136066	0.0279669	1.1e-06
rs696236	3	64223542	A	G	0.113809	-0.0924892	0.0201745	4.6e-06
rs6847644	4	141815815	A	G	0.325492	0.0674221	0.0138775	1.2e-06
rs3893148	11	71309402	G	A	0.0261388	0.188488	0.0404453	3.2e-06
rs867897	11	116517547	G	C	0.454515	0.0644205	0.0131337	9.3e-07
rs642387	11	127026628	G	A	0.374136	-0.0744719	0.0131702	1.6e-08
rs9552610	13	22179995	G	A	0.185583	0.0790044	0.0166635	2.1e-06
rs11624139	14	75333304	G	C	0.0823191	-0.110494	0.0235539	2.7e-06
rs62037249	16	66381740	A	G	0.104396	-0.102563	0.0211129	1.2e-06
rs16974592	16	84778534	C	A	0.0199527	0.209826	0.0457664	4.5e-06
rs12105413	2	29475066	T	C	0.0559205	0.123714	0.0256407	1.4e-06
rs6847644	4	141815815	A	G	0.325492	0.0627646	0.0127234	8.1e-07
rs3893148	11	71309402	G	A	0.0261388	0.171479	0.0370812	3.8e-06
rs867897	11	116517547	G	C	0.454515	0.0572845	0.0120412	2e-06
rs642387	11	127026628	G	A	0.374136	-0.0690588	0.0120748	1.1e-08
rs9552610	13	22179995	G	A	0.185583	0.0723367	0.0152774	2.2e-06
rs11624139	14	75333304	G	C	0.0823191	-0.101408	0.0215945	2.7e-06
rs62037249	16	66381740	A	G	0.104396	-0.0948139	0.0193568	9.7e-07
rs74343247	1	21217754	A	T	0.010917	0.39806	0.0830564	1.6e-06
rs1765774	1	231492546	G	A	0.0531754	0.184951	0.03892	2e-06
rs138608697	4	136458338	T	C	0.0209068	0.29234	0.061917	2.3e-06
rs2956586	5	36465306	A	G	0.394593	-0.0849169	0.0180831	2.7e-06
rs6874724	5	149663745	A	G	0.274848	-0.093066	0.0197808	2.5e-06
rs210132	6	33568893	G	T	0.465637	-0.0811444	0.017512	3.6e-06
rs6972913	7	38024686	A	G	0.031229	0.261676	0.0505682	2.3e-07
rs75902089	7	121715058	A	G	0.0621302	-0.167493	0.0363991	4.2e-06
rs34817973	9	24758073	T	A	0.0456714	0.20534	0.0419406	9.8e-07
rs1999423	9	28329090	T	G	0.165514	-0.109395	0.0234734	3.2e-06
rs62095333	18	62112937	G	C	0.0428016	0.206425	0.043088	1.7e-06
rs112912057	20	22845470	C	T	0.0420189	0.211254	0.0434008	1.1e-06
rs2746546	1	29346408	T	G	0.497729	0.0660974	0.0139841	2.3e-06
rs2054927	1	78880908	A	G	0.175478	0.0883717	0.0179306	8.3e-07
rs7520002	1	106954195	A	G	0.466803	-0.0642924	0.0137354	2.9e-06
rs78124004	1	221303340	A	G	0.01903	0.263387	0.0504543	1.8e-07
rs2540102	2	59519971	G	A	0.322981	0.0661024	0.0144487	4.8e-06
rs4698113	4	15505545	C	G	0.1896	0.0795393	0.0171938	3.7e-06
rs112741519	4	124149094	C	T	0.0116083	0.309246	0.064164	1.4e-06
rs111351425	6	146196974	A	G	0.0286173	0.200956	0.0410562	9.8e-07
rs492020	7	41481206	G	A	0.297259	-0.075172	0.0148313	4e-07
rs62031979	16	16049634	G	A	0.0112169	0.299308	0.0643868	3.3e-06
rs78118558	18	5287882	C	T	0.0851007	0.115367	0.0251131	4.4e-06
rs193178533	18	46774619	A	G	0.0227769	0.275753	0.0456731	1.6e-09
rs113830212	19	30331099	C	T	0.0153224	0.254818	0.0553216	4.1e-06
rs1475166	1	198870538	C	T	0.226455	0.0339303	0.00598636	1.4e-08
rs112515272	1	226911262	A	G	0.0772804	-0.04529	0.00946898	1.7e-06
rs13391359	2	211906945	C	T	0.221433	-0.0294946	0.00632274	3.1e-06
rs73202572	3	109166913	G	A	0.0365731	-0.0669546	0.0135429	7.7e-07
rs79631309	4	136389651	T	C	0.0193212	0.0832336	0.0181819	4.7e-06
rs475543	6	12717924	A	G	0.432232	0.0254354	0.00513461	7.3e-07
rs7785032	7	12899085	C	T	0.397227	-0.026627	0.0051599	2.5e-07
rs62523147	8	102443701	C	T	0.102775	-0.0394715	0.00828768	1.9e-06
rs585432	9	123920439	A	C	0.190335	0.030817	0.00650748	2.2e-06
rs76297678	9	130608975	A	G	0.0639496	0.0481179	0.0103055	3e-06
rs111564139	11	570958	A	G	0.0430976	0.0614832	0.0126284	1.1e-06
rs10831606	11	11374215	G	A	0.401055	-0.0257224	0.00529889	1.2e-06
rs75796067	11	132380986	T	A	0.0785654	-0.0455818	0.00950725	1.6e-06
rs11841892	13	58727700	A	G	0.140517	-0.0340534	0.0073573	3.7e-06
rs1097908	16	10292907	G	C	0.207815	-0.0292621	0.00628373	3.2e-06
rs148863940	17	3803902	C	G	0.0100443	-0.12299	0.0255926	1.5e-06
rs4799140	18	80176484	G	C	0.1047	0.0418237	0.00825599	4.1e-07
rs3856688	3	139677620	G	T	0.417971	0.039686	0.00830021	1.7e-06
rs12671416	7	158642697	C	T	0.0818777	0.0688238	0.0148294	3.5e-06
rs2853302	8	97420437	T	G	0.081751	-0.0758791	0.0148178	3e-07
rs117879185	10	17724591	G	A	0.0254665	0.131845	0.0258282	3.3e-07
rs10786280	10	96337350	G	A	0.140279	0.0537461	0.0115676	3.4e-06
rs56965704	11	8192573	T	A	0.166188	0.0507291	0.0109153	3.4e-06
rs4980826	12	469183	A	C	0.370252	0.0467777	0.00850475	3.8e-08
rs77524389	13	24820771	G	A	0.0209177	-0.133525	0.0285715	3e-06
rs12587944	14	96196920	T	C	0.044292	-0.0931011	0.0199314	3e-06
rs76123812	18	54168974	T	A	0.0213589	0.129353	0.0282359	4.6e-06
rs13047406	21	36132840	G	A	0.419212	0.0386096	0.00842767	4.6e-06
rs10829667	10	129957484	A	G	0.144291	0.0601071	0.0101748	3.5e-09
rs73590203	13	88913365	A	G	0.0419046	0.0866381	0.0177883	1.1e-06
rs28721869	15	65314378	T	C	0.46734	-0.033586	0.00716742	2.8e-06
rs8028536	15	81417196	G	T	0.279376	0.0374147	0.00809838	3.8e-06
rs142054945	16	82190670	A	G	0.0186035	-0.121839	0.0266289	4.8e-06
rs144752706	16	82292514	T	C	0.0221863	-0.115149	0.0242397	2e-06
rs80336408	1	91785612	T	C	0.103952	0.0473096	0.00923858	3e-07
rs61823204	1	192996390	A	G	0.0394404	-0.07314	0.0144463	4.1e-07
rs6705535	2	59332900	A	G	0.388217	-0.0267326	0.00582634	4.5e-06
rs72795723	5	129941056	G	A	0.0475298	-0.0636163	0.0132868	1.7e-06
rs73157388	7	79720414	C	T	0.110378	0.0473347	0.00902401	1.6e-07
rs57748809	10	18226859	G	C	0.0391728	0.0668565	0.0145576	4.4e-06
rs12419984	11	24055856	T	C	0.410943	0.0269302	0.00570751	2.4e-06
rs10879832	12	74752378	G	A	0.297777	-0.0299422	0.0061423	1.1e-06
rs9552628	13	22268422	G	C	0.0420734	0.0784247	0.0141182	2.8e-08
rs9594422	13	40519827	T	C	0.175021	-0.0353496	0.00741034	1.8e-06
rs10403984	19	28995032	C	T	0.220715	0.0330868	0.00675404	9.6e-07
rs145001472	2	39147623	G	A	0.0121233	0.120091	0.0260488	4e-06
rs6544940	2	46923113	T	C	0.371964	0.0276573	0.00592891	3.1e-06
rs1906201	2	62579238	C	T	0.281255	0.0296956	0.00646053	4.3e-06
rs12496474	3	77122326	A	G	0.416595	0.0275284	0.0058569	2.6e-06
rs4704459	5	77914385	G	A	0.430005	0.026736	0.00579429	3.9e-06
rs113135824	5	155389948	G	A	0.0100524	0.137064	0.029021	2.3e-06
rs2915158	7	9872704	G	A	0.0437722	0.0651981	0.0139608	3e-06
rs199213	8	139723632	T	C	0.138978	0.0377297	0.00822466	4.5e-06
rs139542501	9	124573536	T	C	0.014467	0.110736	0.0241189	4.4e-06
rs4409915	12	4241825	A	G	0.113984	-0.04395	0.00907406	1.3e-06
rs137870850	15	52965132	C	T	0.0278669	0.0794795	0.0172821	4.2e-06
rs12609450	19	30529111	A	G	0.151237	-0.0378268	0.00804791	2.6e-06
rs34574576	19	53749598	T	C	0.0719398	0.0536867	0.0114475	2.7e-06
rs841671	1	80691164	C	T	0.133367	-0.0784489	0.0169296	3.6e-06
rs7572886	2	187508844	T	C	0.3125	-0.0690093	0.0125537	3.9e-08
rs938959	3	61574097	A	G	0.466852	0.0556535	0.0116215	1.7e-06
rs16893667	4	16600342	A	T	0.386847	-0.0543453	0.0117188	3.5e-06
rs10016465	4	26479718	G	A	0.282967	-0.0606854	0.0128832	2.5e-06
rs1656195	4	37251145	C	G	0.300981	0.0609139	0.0127487	1.8e-06
rs62056902	17	6228069	C	G	0.332323	-0.0560612	0.0121968	4.3e-06
rs10169476	2	183347719	T	C	0.269217	-0.0321673	0.00693068	3.5e-06
rs77000231	3	53251465	T	G	0.0172327	0.115148	0.0229339	5.1e-07
rs560107	3	73233367	A	G	0.199207	0.0343447	0.007503	4.7e-06
rs35783488	3	106206527	G	A	0.0124113	0.127786	0.027252	2.7e-06
rs72829169	5	148877509	T	C	0.0274254	0.103901	0.0183669	1.5e-08
rs2096386	6	25787589	G	A	0.452141	0.02871	0.00595566	1.4e-06
rs12204174	6	147689920	C	T	0.0143003	0.114881	0.0250904	4.7e-06
rs193146807	7	45829735	T	G	0.0227118	0.101836	0.0199471	3.3e-07
rs111598340	7	103572623	A	G	0.0251359	0.0898289	0.0193923	3.6e-06
rs76008757	8	137780235	C	G	0.0193314	0.101548	0.022018	4e-06
rs138455564	9	429219	G	A	0.0119368	0.135988	0.0275945	8.3e-07
rs16924464	10	24280201	C	G	0.0101732	0.141593	0.0294666	1.5e-06
rs868915	10	62581062	G	A	0.0809508	0.0521942	0.0109256	1.8e-06
rs7958705	12	5935715	A	G	0.0527909	0.0611432	0.013355	4.7e-06
rs139249806	13	39753789	G	A	0.0113214	0.131917	0.0285223	3.7e-06
rs71411664	14	43031725	G	A	0.0266958	0.0874564	0.0187213	3e-06
rs8055008	16	6995505	A	C	0.229097	0.0350337	0.00720756	1.2e-06
rs190940994	16	62724902	T	C	0.0415196	0.0686809	0.0148537	3.8e-06
rs116957498	18	40403506	T	C	0.0355821	0.0757601	0.0160938	2.5e-06
rs7262243	20	58588908	T	C	0.0281987	0.0822496	0.017914	4.4e-06
rs147566687	21	17135022	A	G	0.0132624	0.132009	0.0260337	4e-07
rs78618616	2	170350393	T	C	0.0112529	0.0802088	0.0162628	8.1e-07
rs7590649	2	204269889	T	C	0.21917	0.0200396	0.00411621	1.1e-06
rs1461825	3	28681160	G	A	0.27704	0.0179294	0.0037944	2.3e-06
rs114363199	4	15234221	T	C	0.0150439	0.0678606	0.0140789	1.4e-06
rs1501920	5	92553760	T	C	0.0963444	0.027684	0.00587132	2.4e-06
rs4959699	6	2678516	C	T	0.37633	0.0168958	0.00358626	2.5e-06
rs80045498	6	145839106	G	C	0.0503876	0.037387	0.00785611	1.9e-06
rs62436714	7	1289369	T	A	0.402046	-0.0168881	0.00362129	3.1e-06
rs10240161	7	45525591	T	C	0.0132646	0.0706493	0.0150266	2.6e-06
rs75814905	7	157523973	T	C	0.0200312	0.0645817	0.0124214	2e-07
rs117944878	8	18109503	A	G	0.0439701	0.0390502	0.00838169	3.2e-06
rs142546675	10	8447029	G	A	0.0133131	0.0744057	0.014962	6.6e-07
rs60319374	12	51894647	C	G	0.145696	0.0246304	0.00481204	3.1e-07
rs142122879	13	67155548	A	T	0.0103309	0.0847927	0.0169184	5.4e-07
rs11074732	16	25912891	G	A	0.355565	0.0167834	0.00363301	3.8e-06
rs150457019	16	62668682	T	A	0.0414425	0.0406194	0.00853016	1.9e-06
rs143819596	16	88760567	T	C	0.013284	0.0745544	0.0149627	6.3e-07
rs62082093	17	58370591	C	G	0.179036	0.0225909	0.00451829	5.7e-07
rs3786204	18	79481207	C	G	0.353415	-0.0171716	0.00358442	1.7e-06
rs73082692	20	2383859	A	G	0.128718	0.0253043	0.00512934	8.1e-07
rs6073359	20	44175745	A	G	0.333529	0.0170669	0.00362991	2.6e-06
rs146382851	20	56697335	C	A	0.0258796	0.0494626	0.0107566	4.3e-06
rs7262243	20	58588908	T	C	0.0281987	0.0470963	0.0102786	4.6e-06
rs6004856	22	25973968	G	A	0.0804101	0.0288337	0.00627983	4.4e-06
rs34648307	1	4300514	T	C	0.0630508	0.022354	0.00450299	6.9e-07
rs145149689	1	76000150	T	C	0.0160964	0.0440953	0.00865422	3.5e-07
rs13376212	1	111560858	A	C	0.0939818	0.0181326	0.0037676	1.5e-06
rs74748820	1	214108690	C	T	0.0124705	0.0503937	0.00987088	3.3e-07
rs6707392	2	3961689	C	T	0.428315	0.0105074	0.00223146	2.5e-06
rs148353841	2	147614462	C	A	0.0324168	0.0316218	0.00622326	3.8e-07
rs114400569	3	39208530	G	C	0.0362136	0.0272021	0.00589532	3.9e-06
rs77000231	3	53251465	T	G	0.0172327	0.0410253	0.00845236	1.2e-06
rs114363199	4	15234221	T	C	0.0150439	0.0473589	0.00904355	1.6e-07
rs116014445	4	83222862	G	A	0.015373	0.0408436	0.00891077	4.6e-06
rs115125870	4	87412515	T	G	0.0270248	0.0311809	0.00674967	3.8e-06
rs34258305	5	101067541	G	C	0.0178781	0.0380851	0.00830085	4.5e-06
rs76344452	5	123535001	A	G	0.0289819	0.0307655	0.00657367	2.9e-06
rs72829169	5	148877509	T	C	0.0274254	0.031162	0.00676902	4.2e-06
rs112053036	5	164998506	A	C	0.0208228	0.0475328	0.00777844	9.9e-10
rs10240161	7	45525591	T	C	0.0132646	0.0452968	0.00965159	2.7e-06
rs75814905	7	157523973	T	C	0.0200312	0.0384951	0.00797825	1.4e-06
rs34517386	8	4198819	G	A	0.18811	0.0128069	0.0028005	4.8e-06
rs117944878	8	18109503	A	G	0.0439701	0.0283427	0.00538421	1.4e-07
rs2546226	8	73238388	A	G	0.0733751	0.020123	0.00419297	1.6e-06
rs35426435	8	74301636	A	C	0.126964	0.01645	0.00334493	8.7e-07
rs114080173	8	127283600	A	G	0.0123592	0.0479227	0.0100516	1.9e-06
rs142546675	10	8447029	G	A	0.0133131	0.049385	0.00961051	2.8e-07
rs75359486	10	27928673	T	C	0.0684184	0.0212135	0.00430453	8.3e-07
rs61849788	10	51492921	T	A	0.0271337	0.0311985	0.00671797	3.4e-06
rs611803	11	35818198	G	A	0.0634612	0.0206498	0.00448228	4.1e-06
rs11063324	12	4736875	A	G	0.0183972	0.037505	0.00815209	4.2e-06
rs148001646	12	7762472	A	G	0.0158169	0.0423264	0.00881838	1.6e-06
rs60319374	12	51894647	C	G	0.145696	0.0150501	0.00309108	1.1e-06
rs117399803	12	104271817	T	C	0.0171366	0.0390269	0.00841052	3.5e-06
rs17612599	13	31765159	A	T	0.0305621	0.034183	0.00633238	6.7e-08
rs142122879	13	67155548	A	T	0.0103309	0.0570369	0.0108667	1.5e-07
rs3825434	13	98430049	A	C	0.0889638	0.0177573	0.00386183	4.3e-06
rs7359033	14	95709188	C	T	0.180068	0.0142092	0.00288516	8.4e-07
rs138917691	16	5212761	A	G	0.011975	0.0495886	0.0101499	1e-06
rs79409827	16	28023674	A	G	0.018171	0.0379865	0.00818314	3.4e-06
rs118048582	16	49635062	C	T	0.0115029	0.0469623	0.0100306	2.8e-06
rs185509452	17	57220021	A	T	0.0191755	0.0368325	0.00805016	4.8e-06
rs8079746	17	72219787	T	C	0.018481	0.0406514	0.00826784	8.8e-07
rs2460466	17	82813399	G	A	0.481369	-0.0109953	0.00219092	5.2e-07
rs113304193	19	1688839	C	T	0.0152319	0.0416728	0.00899422	3.6e-06
rs73082692	20	2383859	A	G	0.128718	0.0153161	0.00329468	3.3e-06
rs13041775	20	44181408	C	A	0.142543	0.0170898	0.00311679	4.2e-08
rs6092184	20	55830375	C	T	0.0160289	0.0412635	0.00875058	2.4e-06
rs146382851	20	56697335	C	A	0.0258796	0.0320806	0.0069092	3.4e-06
rs118155993	20	58564597	A	G	0.0110418	0.0544425	0.010528	2.3e-07
rs147566687	21	17135022	A	G	0.0132624	0.0513851	0.00959466	8.5e-08
rs28583464	22	39090588	C	T	0.0998824	0.0178535	0.0036626	1.1e-06
rs3778880	7	38492299	C	T	0.115585	0.0557703	0.0110306	4.3e-07
rs313450	10	4646771	G	C	0.172295	0.0462246	0.00940423	8.9e-07
rs77348582	11	61111775	A	G	0.112117	0.0645194	0.0115978	2.7e-08
rs78468248	18	25069599	G	A	0.0164752	-0.133052	0.0277699	1.7e-06
rs142652591	18	66892525	T	C	0.0188885	0.13488	0.0261628	2.5e-07
rs144532270	19	1331355	A	G	0.0452653	0.0841688	0.0173228	1.2e-06
rs9604787	22	17751823	A	G	0.108343	0.0531922	0.0115189	3.9e-06
rs111633072	2	126910539	G	C	0.0130669	-0.0976801	0.0208535	2.8e-06
rs111464642	4	146791322	T	C	0.0118807	-0.104896	0.022141	2.2e-06
rs618586	6	85152290	T	C	0.0716448	-0.0437819	0.00932774	2.7e-06
rs1871123	8	4616302	C	T	0.0737374	-0.045011	0.0090793	7.1e-07
rs1125502	8	90662488	C	G	0.468402	-0.0226698	0.00473902	1.7e-06
rs6562713	13	72536164	A	G	0.0140625	-0.113798	0.0204747	2.7e-08
rs59961087	18	77044054	T	C	0.0214466	0.0843664	0.0164446	2.9e-07
rs6028277	20	39099514	T	C	0.470261	0.023097	0.0048956	2.4e-06
rs141896917	1	47691761	A	G	0.026151	0.131283	0.0260399	4.6e-07
rs11185017	1	106930544	G	C	0.258844	0.0433087	0.00939947	4.1e-06
rs4252675	1	204525448	C	T	0.0713324	0.0779267	0.0162281	1.6e-06
rs13030600	2	154772996	T	C	0.0368679	0.115122	0.0221996	2.2e-07
rs4685305	3	16062724	G	A	0.092187	-0.0671172	0.0144698	3.5e-06
rs3773155	3	127719685	G	A	0.0723286	0.0786094	0.016023	9.3e-07
rs2956587	5	36476914	C	A	0.0436648	0.093197	0.0202985	4.4e-06
rs144145510	6	55216740	A	C	0.0351306	-0.106368	0.022453	2.2e-06
rs115165446	7	25565499	T	G	0.0131048	0.171951	0.03656	2.6e-06
rs42047	7	82322669	T	C	0.422132	-0.0391916	0.00844636	3.5e-06
rs11185641	9	134210223	A	G	0.0206612	0.144429	0.0294258	9.2e-07
rs72774579	10	609574	C	T	0.012329	0.183691	0.0375018	9.7e-07
rs75078597	10	5602163	T	C	0.00827875	0.226381	0.0470909	1.5e-06
rs10887595	10	86389541	C	T	0.474237	0.038233	0.00834592	4.6e-06
rs141952158	11	77625018	T	A	0.0583954	0.0868232	0.0176634	8.9e-07
rs145522782	12	93065509	A	G	0.0121992	0.177749	0.0378719	2.7e-06
rs117815047	15	47439210	A	G	0.0572269	0.0832061	0.0177797	2.9e-06
rs72794529	16	76986784	C	T	0.0158223	0.171276	0.0334167	3e-07
rs10164392	19	13564880	C	T	0.244725	0.0463785	0.00989104	2.7e-06
rs76522818	19	54252055	G	C	0.0117538	0.177741	0.0384495	3.8e-06
rs6105392	20	15333395	G	C	0.128132	0.0575248	0.0123581	3.2e-06
rs66808450	4	6944273	T	C	0.0774719	0.0704336	0.0149452	2.4e-06
rs6817483	4	134666685	C	G	0.17429	0.0519748	0.0105209	7.8e-07
rs139940766	7	157489115	G	C	0.0214936	0.127383	0.0275603	3.8e-06
rs77287772	8	98842938	A	G	0.0609777	0.0917321	0.0167111	4e-08
rs76125532	10	77880875	A	G	0.0279738	0.117543	0.0242412	1.2e-06
rs55756434	12	131043946	A	G	0.109026	0.062906	0.0130039	1.3e-06
rs4627328	16	83126229	T	C	0.0796773	-0.067698	0.0147039	4.1e-06
rs146822088	18	33998944	C	A	0.0139519	0.182125	0.0343136	1.1e-07
rs17535596	2	60541647	G	A	0.0477476	0.153025	0.0306311	5.9e-07
rs11927941	3	186715257	G	A	0.313245	0.0663341	0.0142231	3.1e-06
rs1011166	5	133425999	A	G	0.046973	0.151181	0.0309222	1e-06
rs76580439	6	86587620	C	G	0.0366655	0.1601	0.0347999	4.2e-06
rs9403911	6	148016422	T	A	0.221885	0.0742133	0.0157146	2.3e-06
rs4556017	7	100989509	C	T	0.178173	-0.0963984	0.0170714	1.6e-08
rs58494940	9	94507188	C	T	0.237312	0.0710418	0.0154744	4.4e-06
rs34022830	12	9955900	G	A	0.014869	0.284	0.0537986	1.3e-07
rs77889679	14	94004867	A	G	0.0166526	0.234029	0.0511239	4.7e-06
[truncated: 3,261 more rows]

## Sheet: Table S3
Table S3 SNPs for the CSF Metabolites
rsids2	chromosome	base_pair_location	effect_allele	other_allele	effect_allele_frequency	beta	standard_error	effect_allele_frequency_min	effect_allele_frequency_max	effect_allele_frequency_se	p_value
rs72743290	1	205234393	T	C	0.1108	0.0365	0.0082	0.0968	0.1213	0.0121	8.267e-06
rs116551591	1	222131627	C	G	0.9879	-0.1113	0.0222	0.9871	0.989	9e-04	5.437e-07
rs148671651	2	105896586	T	G	0.989	-0.1202	0.0262	0.9871	0.9963	0.0037	4.357e-06
rs186822399	2	107523820	T	G	0.9913	-0.1194	0.0263	0.9903	0.9926	0.0011	5.404e-06
rs77221276	2	168999630	A	G	0.9879	-0.1198	0.022	0.9871	0.989	9e-04	5.409e-08
rs115411818	3	6490365	T	C	0.0135	0.1077	0.0224	0.0074	0.0161	0.004	1.528e-06
rs72916513	3	86205526	A	T	0.9702	-0.0705	0.0148	0.9669	0.9742	0.0036	1.909e-06
rs78717230	3	158444231	T	C	0.019	0.0867	0.0189	0.011	0.0226	0.0053	4.331e-06
rs62293004	3	182350796	A	G	0.1498	-0.0297	0.0066	0.129	0.1618	0.0158	7.665e-06
rs881997	4	78098806	T	C	0.2494	0.025	0.0056	0.2452	0.2537	0.0042	6.686e-06
rs1501691	5	34078031	T	C	0.9968	-0.2788	0.0572	0.9963	0.9968	1e-04	1.08e-06
rs147281586	5	53894461	T	C	0.0137	0.0991	0.0218	0.0074	0.0161	0.0039	5.684e-06
rs142337898	5	89308091	T	C	0.9697	-0.0734	0.0144	0.9645	0.9779	0.0065	3.575e-07
rs2312262	5	128569705	T	C	0.3377	0.0233	0.0051	0.2978	0.3806	0.0414	4.628e-06
rs72829318	5	166740059	A	C	0.0164	0.0975	0.0204	0.0074	0.0193	0.0051	1.725e-06
rs467053	5	178724727	T	C	0.5818	0.0224	0.005	0.5645	0.5993	0.0174	8.67e-06
rs6920581	6	6678882	T	C	0.409	0.0236	0.0049	0.4081	0.4097	8e-04	1.473e-06
rs17243220	6	24662764	T	C	0.0362	0.0651	0.0133	0.0355	0.0368	6e-04	9.527e-07
rs113644051	6	37596518	A	G	0.9867	-0.1021	0.0198	0.9853	0.9903	0.0023	2.484e-07
rs149281462	6	93538202	A	G	0.0359	0.064	0.0142	0.0226	0.0441	0.0105	6.527e-06
rs148251390	6	121967541	T	C	0.9892	-0.1269	0.0278	0.9871	0.9963	0.0039	4.969e-06
rs10282526	7	943711	T	C	0.7384	0.0257	0.0055	0.7132	0.7581	0.0223	3.347e-06
rs73118076	7	39351356	T	C	0.8951	-0.0391	0.0083	0.8935	0.8971	0.0018	2.705e-06
rs76401846	7	67066880	A	G	0.9801	-0.1012	0.0221	0.9774	0.9963	0.0066	4.616e-06
rs112910828	8	22636936	A	T	0.0189	0.0839	0.0178	0.0184	0.0193	5e-04	2.515e-06
rs17599587	8	137949508	T	C	0.9468	-0.0543	0.0116	0.9355	0.9706	0.0164	2.968e-06
rs7855540	9	28223982	A	G	0.2391	-0.0274	0.0059	0.2355	0.2426	0.0035	3.477e-06
rs17388160	10	78745937	T	C	0.6858	-0.0241	0.0051	0.6765	0.6935	0.0085	2.526e-06
rs145189837	11	56576116	C	G	0.9809	-0.0961	0.0186	0.9779	0.9839	0.003	2.33e-07
rs74942200	11	130474335	A	G	0.0155	0.0903	0.0197	0.0147	0.0161	7e-04	4.5e-06
rs17539289	12	41126330	A	C	0.0485	0.0559	0.0113	0.0441	0.0516	0.0037	7.962e-07
rs73180152	12	86612108	A	C	0.0069	0.1396	0.0291	0.0065	0.0074	4e-04	1.596e-06
rs12820617	12	103821115	A	G	0.9423	-0.0494	0.0108	0.9338	0.9548	0.0103	4.967e-06
rs118043772	12	111339477	T	C	0.0104	0.1258	0.024	0.0097	0.011	7e-04	1.613e-07
rs4885016	13	73170489	T	C	0.1767	0.0278	0.0061	0.1728	0.1806	0.0039	5.523e-06
rs80287632	13	73714116	T	C	0.8855	-0.0328	0.0073	0.8787	0.8903	0.0057	6.847e-06
rs168518	13	106913481	A	G	0.8384	-0.0318	0.0066	0.8382	0.8387	2e-04	1.512e-06
rs2051534	14	22098484	T	C	0.8251	-0.0285	0.0064	0.8125	0.8387	0.0131	8.272e-06
rs117767939	14	42325174	A	T	0.9889	-0.1167	0.026	0.9871	0.9963	0.0037	7.366e-06
rs117083731	14	58546369	A	G	0.9965	-0.1818	0.0409	0.9963	0.9968	2e-04	8.986e-06
rs190191175	14	91319957	T	C	0.0209	0.08	0.0176	0.0193	0.0221	0.0013	5.69e-06
rs185509930	16	28057830	A	G	0.9907	-0.1212	0.0258	0.989	0.9935	0.0022	2.606e-06
rs2586445	17	48309653	C	G	0.6662	0.0253	0.0053	0.6355	0.7169	0.0394	2.208e-06
rs12966148	18	11134636	A	G	0.7054	-0.0246	0.0055	0.6903	0.7206	0.0151	6.631e-06
rs76044941	18	27965006	T	C	0.0121	0.1019	0.0224	0.011	0.0129	9e-04	5.276e-06
rs11089873	22	38614933	T	C	0.9382	-0.0436	0.0098	0.9323	0.9448	0.0063	8.282e-06
rs60467252	1	207824382	A	G	0.1619	0.0305	0.0063	0.1581	0.1645	0.0031	1.377e-06
rs3738596	1	234698398	A	G	0.0353	0.0545	0.0123	0.0294	0.0387	0.0045	9.089e-06
rs12619818	2	40336189	A	G	0.4034	0.0219	0.0046	0.4	0.4081	0.004	2.141e-06
rs283899	2	79328815	A	G	0.0361	0.0546	0.0123	0.0355	0.0368	6e-04	9.914e-06
rs112088237	2	168573833	T	G	0.0379	0.0541	0.0115	0.0355	0.0404	0.0025	2.393e-06
rs111859325	2	213841096	T	C	0.9813	-0.0873	0.0184	0.9779	0.9935	0.0064	1.957e-06
rs12496026	3	24130479	C	G	0.0311	0.0595	0.0133	0.0221	0.0355	0.0063	7.765e-06
rs79114388	3	136968606	C	G	0.8798	-0.0306	0.0068	0.8774	0.8824	0.0025	7.392e-06
rs58468318	4	27266308	T	C	0.4278	0.0216	0.0046	0.4154	0.4355	0.0098	2.51e-06
rs61750721	5	11239896	T	C	0.0069	0.1252	0.0283	0.0065	0.0074	5e-04	9.812e-06
rs1025276	5	116809677	T	C	0.1049	0.0351	0.0077	0.0968	0.114	0.0086	5.309e-06
rs11739594	5	141709563	A	G	0.661	-0.0215	0.0048	0.6544	0.6677	0.0066	7.391e-06
rs9295145	6	161695750	A	G	0.3459	-0.023	0.0046	0.3258	0.364	0.0191	6.259e-07
rs145842392	7	13379662	T	G	0.9882	-0.111	0.0223	0.9853	0.9935	0.0039	6.123e-07
rs34196162	7	47898998	T	C	0.8213	-0.0262	0.0057	0.8194	0.8235	0.002	4.194e-06
rs117199712	7	145206250	T	C	0.0505	0.0469	0.0106	0.0331	0.0581	0.0115	8.897e-06
rs11784301	8	73022453	T	G	0.6891	0.0246	0.0051	0.6765	0.7	0.0117	1.41e-06
rs118140503	8	80259158	T	C	0.0371	0.058	0.013	0.029	0.0441	0.0075	8.17e-06
rs6984612	8	136280698	T	C	0.074	0.0423	0.0091	0.0588	0.0839	0.0122	3.584e-06
rs74482314	9	112575710	A	G	0.1308	0.0318	0.0072	0.129	0.1324	0.0017	8.993e-06
rs61870389	11	11607611	T	C	0.9157	-0.0399	0.0085	0.9129	0.9191	0.0031	3.091e-06
rs112170149	11	75868504	A	G	0.0147	0.0836	0.0186	0.0037	0.0161	0.0039	7.161e-06
rs142585812	13	100746295	T	C	0.0103	0.1011	0.0225	0.0097	0.011	7e-04	7.063e-06
rs72732875	15	76011184	A	G	0.0419	0.054	0.0117	0.0294	0.0484	0.009	3.72e-06
rs117648469	18	13681089	T	C	0.9878	-0.0965	0.0214	0.9871	0.989	9e-04	6.758e-06
rs145771725	1	30290274	A	G	0.9638	-0.1779	0.0361	0.9559	0.9871	0.0136	8.325e-07
rs76051036	1	91439351	A	C	0.0725	0.0996	0.0217	0.0698	0.0742	0.0021	4.696e-06
rs35365562	2	237505672	C	G	0.2023	0.0698	0.0154	0.1507	0.2323	0.0393	6.1e-06
rs9870065	3	68098578	T	C	0.452	-0.056	0.0124	0.4449	0.4613	0.0081	5.982e-06
rs73223880	3	112540441	T	C	0.9329	-0.1124	0.0235	0.9258	0.9448	0.0092	1.665e-06
rs59279909	3	119093484	C	G	0.2124	0.0665	0.0145	0.2	0.2243	0.0121	4.723e-06
rs76627392	5	167844933	T	C	0.0223	-0.1815	0.0401	0.0221	0.0226	3e-04	6.043e-06
rs12527568	6	38487848	T	G	0.8315	0.0791	0.0168	0.8162	0.8484	0.0161	2.416e-06
rs7811565	7	127019688	T	C	0.3335	0.056	0.0123	0.3323	0.3346	0.0011	5.196e-06
rs2729958	8	34061676	A	G	0.6793	0.0617	0.0126	0.6548	0.7059	0.0255	1.043e-06
rs4991494	8	69862734	A	T	0.768	-0.0599	0.0134	0.7516	0.7941	0.0207	7.382e-06
rs76681921	8	77113136	T	C	0.0249	0.2126	0.0406	0.0129	0.0294	0.0073	1.594e-07
rs59860864	9	110954925	T	G	0.1742	-0.0736	0.016	0.1654	0.1806	0.0075	4.402e-06
rs28428798	9	138173309	A	G	0.1597	-0.0753	0.0163	0.1581	0.1613	0.0016	3.954e-06
rs78286879	10	56465195	T	C	0.928	0.1056	0.0231	0.9154	0.9419	0.0132	4.812e-06
rs79262944	11	56808134	A	G	0.0126	0.2363	0.0531	0.0097	0.0147	0.0025	8.497e-06
rs11067472	12	115638998	T	C	0.0671	0.0991	0.0218	0.0662	0.0677	8e-04	5.646e-06
rs11619393	13	20262266	T	C	0.8538	-0.0783	0.0161	0.8516	0.8566	0.0025	1.215e-06
rs77983335	14	61721550	A	C	0.9535	-0.1223	0.0274	0.9522	0.9548	0.0013	7.764e-06
rs55822728	14	88075778	A	G	0.0585	0.1093	0.0246	0.0581	0.0588	4e-04	8.814e-06
rs234580	14	97096259	C	G	0.6866	0.0561	0.0124	0.6544	0.7161	0.0308	5.722e-06
rs3784752	15	89453788	A	G	0.254	0.0622	0.0138	0.25	0.2581	0.004	6.27e-06
rs72794366	16	68555091	A	G	0.9661	0.1543	0.0342	0.9596	0.9742	0.0073	6.324e-06
rs9891997	17	68641403	A	G	0.4171	-0.0593	0.0128	0.4044	0.429	0.0123	3.709e-06
rs7235655	18	21881359	A	G	0.091	-0.0901	0.0203	0.0839	0.0993	0.0077	9.156e-06
rs890935	19	41089390	C	G	0.0283	0.1556	0.0343	0.0184	0.0323	0.0063	5.888e-06
rs57775731	20	2137993	C	G	0.0449	0.128	0.0287	0.0419	0.0478	0.0029	8.043e-06
rs75421128	1	4535051	A	C	0.0057	-0.7609	0.1537	0.0032	0.0074	0.002	7.464e-07
rs2272984	1	11709339	T	C	0.0737	-0.2077	0.0402	0.071	0.0772	0.0031	2.385e-07
rs12143243	1	18527696	C	G	0.3153	-0.1031	0.0232	0.3032	0.3309	0.0137	9.053e-06
rs114214902	1	63414165	C	G	0.9912	0.5646	0.1159	0.9903	0.9926	0.0011	1.1e-06
rs4306172	1	81938076	T	C	0.0589	-0.2147	0.048	0.0516	0.0662	0.0073	7.635e-06
rs72701937	1	165919377	A	G	0.0244	-0.3374	0.0717	0.0221	0.0258	0.0018	2.527e-06
rs111960592	1	216569011	T	C	0.0341	-0.2683	0.0604	0.029	0.0404	0.0057	9.024e-06
rs116144854	1	242309119	T	C	0.0091	-0.6131	0.1345	0.0074	0.0097	0.001	5.121e-06
rs184507166	2	570523	C	G	0.9886	0.4753	0.1057	0.9871	0.9926	0.0025	6.869e-06
rs6744284	2	234625297	T	C	0.3241	0.1437	0.0223	0.2794	0.3516	0.0351	1.227e-10
rs144886738	3	11459642	A	G	0.0119	-0.5967	0.1046	0.0065	0.0147	0.0039	1.182e-08
rs78386643	3	71132124	A	G	0.0146	-0.4517	0.1009	0.0065	0.0184	0.0055	7.574e-06
rs77699357	3	189815302	T	G	0.9348	0.1977	0.0437	0.9302	0.9387	0.0043	5.969e-06
rs183359425	4	12416447	T	C	0.0206	-0.3695	0.0727	0.011	0.0226	0.0043	3.757e-07
rs7655445	4	37555201	T	C	0.7399	0.11	0.0247	0.7316	0.7452	0.0066	8.781e-06
rs17026427	4	150673948	C	G	0.0739	-0.1826	0.041	0.0735	0.0742	3e-04	8.438e-06
rs16889458	5	32108364	A	G	0.0258	-0.3303	0.0702	0.0226	0.0294	0.0034	2.565e-06
rs34231	5	102854048	T	C	0.181	-0.1287	0.0288	0.1765	0.1839	0.0036	7.667e-06
rs73789118	5	135079529	T	C	0.9762	0.3904	0.0853	0.9742	0.9963	0.0064	4.673e-06
rs138282335	5	161220676	A	C	0.9917	0.6339	0.129	0.989	0.9935	0.0022	8.921e-07
rs13212727	6	133099350	A	T	0.0157	-0.4238	0.0887	0.0129	0.0184	0.0027	1.773e-06
rs72999195	6	149152455	A	G	0.9819	0.4052	0.0858	0.9779	0.9871	0.0045	2.299e-06
rs117197252	7	718072	A	G	0.026	-0.343	0.077	0.0129	0.0331	0.0096	8.401e-06
rs724735	7	14221724	T	C	0.6804	0.1029	0.0222	0.6801	0.6806	2e-04	3.582e-06
rs1012555	7	14596312	A	C	0.8509	0.1406	0.0297	0.8309	0.8677	0.0183	2.127e-06
rs112233802	7	95023267	A	G	0.0211	-0.3775	0.0763	0.0184	0.0226	0.002	7.501e-07
rs117525397	8	6819860	T	C	0.0342	-0.2642	0.0597	0.0323	0.0368	0.0022	9.606e-06
rs145813970	8	59647053	A	G	0.0097	-0.5271	0.1062	0.0065	0.011	0.0021	6.888e-07
rs79734664	9	77708650	T	C	0.9311	0.2043	0.0451	0.9191	0.9419	0.0114	5.96e-06
rs111318610	9	89218489	A	G	0.984	0.5218	0.1153	0.9839	0.9926	0.001	5.995e-06
rs11256331	10	5678838	C	G	0.007	-0.6749	0.1457	0.0065	0.0074	4e-04	3.624e-06
rs117886874	10	54660638	A	G	0.9727	0.3354	0.0688	0.9706	0.9742	0.0018	1.075e-06
rs10994707	10	63050959	A	T	0.0907	-0.1826	0.0393	0.0806	0.1029	0.0111	3.451e-06
rs11189103	10	99048427	C	G	0.9788	0.3658	0.0801	0.9743	0.9839	0.0048	5.033e-06
rs10886364	10	120774925	T	C	0.3983	-0.1174	0.0232	0.3774	0.4228	0.0226	4.02e-07
rs112571870	10	121262611	T	C	0.0498	-0.2424	0.0502	0.0452	0.0552	0.005	1.379e-06
rs117901415	11	33067296	A	G	0.9698	0.3446	0.0675	0.9632	0.9774	0.0071	3.282e-07
rs11226874	11	105767536	T	C	0.9858	0.4568	0.0979	0.9839	0.9926	0.0036	3.034e-06
rs2857001	12	54065370	C	G	0.9878	0.4957	0.0981	0.9871	0.989	9e-04	4.289e-07
rs142500610	13	54129676	A	G	0.9883	0.4638	0.1045	0.9853	0.9903	0.0025	8.997e-06
rs141505472	14	34436217	T	G	0.9832	0.3996	0.0901	0.9779	0.9903	0.0061	9.168e-06
rs17122990	14	87576172	T	C	0.0611	-0.2592	0.0474	0.0419	0.0735	0.0154	4.49e-08
rs150860470	15	78194927	C	G	0.9853	0.4322	0.0881	0.9839	0.989	0.0023	9.389e-07
rs16954336	16	55153479	A	G	0.2244	-0.118	0.0254	0.2161	0.2353	0.0095	3.434e-06
rs76461226	16	73007886	A	G	0.9623	0.27	0.0573	0.9596	0.9645	0.0025	2.488e-06
rs75255469	16	79306166	T	G	0.0141	-0.428	0.0955	0.0074	0.0161	0.0037	7.412e-06
rs140786034	17	17599106	C	G	0.0301	-0.341	0.0678	0.0147	0.0355	0.0091	4.856e-07
rs4798147	18	3928785	T	C	0.5155	-0.0992	0.0221	0.511	0.5194	0.0042	7.312e-06
rs78626055	18	47566647	A	G	0.9791	0.4025	0.082	0.9743	0.9839	0.0048	9.163e-07
rs117389150	20	13244156	T	G	0.9635	0.3235	0.0699	0.9559	0.9903	0.0143	3.734e-06
rs62228917	22	36837688	T	C	0.0386	-0.2432	0.0544	0.0355	0.0441	0.0042	7.929e-06
rs118085077	22	46939326	T	C	0.9863	0.4364	0.0978	0.9853	0.9871	9e-04	8.057e-06
rs76862623	1	45032507	T	C	0.0086	0.331	0.0686	0.0065	0.011	0.0023	1.393e-06
rs144337970	1	58136249	A	C	0.9966	-0.4405	0.0868	0.9963	0.9968	2e-04	3.907e-07
rs6666052	1	84940756	T	C	0.114	0.0784	0.0176	0.0772	0.129	0.0235	8.27e-06
rs112678263	1	112504550	T	C	0.988	-0.2298	0.0499	0.9853	0.9903	0.0025	4.147e-06
rs2096148	1	173302136	A	G	0.3193	0.0484	0.0107	0.3097	0.3382	0.0135	6.697e-06
rs79768577	1	213992716	A	G	0.9966	-0.4421	0.087	0.9963	0.9968	2e-04	3.768e-07
rs112964298	1	218551796	A	G	0.0057	0.4162	0.0689	0.0037	0.0065	0.0012	1.519e-09
rs144002877	1	226583333	C	G	0.033	0.1564	0.028	0.029	0.0368	0.0039	2.408e-08
rs138198259	2	16343969	T	C	0.9878	-0.222	0.0463	0.9871	0.989	9e-04	1.666e-06
rs2346568	2	19143636	C	G	0.7814	0.0591	0.0128	0.7806	0.7831	0.0012	3.768e-06
rs4670605	2	36996398	A	G	0.0057	0.4035	0.0683	0.0037	0.0065	0.0012	3.531e-09
rs72819609	2	106841242	T	C	0.014	0.2106	0.0458	0.0074	0.0161	0.0037	4.234e-06
rs72997683	2	210479352	T	C	0.0983	0.0803	0.0181	0.0839	0.1176	0.0167	9.069e-06
rs72981747	2	227139285	A	T	0.0123	0.2194	0.0478	0.011	0.0129	9e-04	4.509e-06
rs75266145	3	7972504	T	C	0.9918	-0.3119	0.0645	0.9903	0.9963	0.0026	1.34e-06
rs181804098	3	22102988	A	G	0.9966	-0.4038	0.0867	0.9963	0.9968	2e-04	3.188e-06
rs114230380	3	105168497	T	C	0.9715	-0.1451	0.0316	0.9669	0.9742	0.0035	4.307e-06
rs141411369	4	8283123	A	G	0.0087	0.2665	0.0581	0.0065	0.011	0.0023	4.505e-06
rs148914468	4	29158558	T	G	0.0147	0.1971	0.0401	0.0074	0.0161	0.0033	8.92e-07
rs3912236	4	58854092	T	C	0.0929	-0.082	0.0179	0.0919	0.0936	8e-04	4.893e-06
rs186318141	4	82805460	T	G	0.0116	0.263	0.0511	0.0074	0.0129	0.0023	2.609e-07
rs115810874	4	109358072	T	G	0.0087	0.2704	0.0581	0.0065	0.011	0.0023	3.234e-06
rs11732227	4	179485216	T	C	0.186	-0.0664	0.0136	0.1806	0.1949	0.0069	1.038e-06
rs77160012	4	189298084	T	C	0.0543	0.1148	0.0238	0.0441	0.0581	0.0062	1.444e-06
rs141296838	5	8363012	A	G	0.0035	0.4641	0.0946	0.0032	0.0037	2e-04	9.34e-07
rs75152166	5	36719828	C	G	0.9965	-0.6657	0.104	0.9963	0.9968	2e-04	1.562e-10
rs77046762	5	52218902	A	G	0.9883	0.2264	0.05	0.9871	0.9926	0.0023	6.029e-06
rs114628382	5	85410352	A	G	0.0198	0.2382	0.0451	0.0065	0.0257	0.0089	1.261e-07
rs185087654	5	137382772	A	G	0.9943	-0.4312	0.0693	0.9935	0.9963	0.0012	4.899e-10
rs4958454	5	149626752	A	G	0.5716	0.0499	0.0107	0.5677	0.5809	0.006	2.971e-06
rs115573552	5	161443603	A	T	0.9966	-0.461	0.0865	0.9963	0.9968	2e-04	9.942e-08
rs192397789	6	4918820	A	G	0.0224	0.1894	0.0366	0.0161	0.0294	0.0066	2.318e-07
rs17746552	6	51639568	C	G	0.9829	-0.1829	0.0406	0.9816	0.9839	0.0011	6.508e-06
rs116938985	6	106484427	T	C	0.9776	-0.168	0.0345	0.9774	0.9779	2e-04	1.099e-06
rs117499314	6	126871943	A	G	0.0056	0.3475	0.0754	0.0032	0.0074	0.002	4.049e-06
rs76792087	6	134663383	A	G	0.0353	0.1526	0.0282	0.0294	0.0387	0.0045	6.358e-08
rs6570180	6	137945924	A	G	0.3209	-0.0504	0.0113	0.3088	0.3258	0.0077	8.102e-06
rs117218887	6	150393837	C	G	0.0103	0.2317	0.0523	0.0097	0.011	7e-04	9.249e-06
rs76159240	6	166276659	T	C	0.0189	0.1911	0.0385	0.0161	0.0221	0.003	6.867e-07
rs148385425	7	5919897	A	G	0.0057	0.3335	0.0734	0.0037	0.0065	0.0012	5.546e-06
rs145842392	7	13379662	T	G	0.989	-0.2499	0.0545	0.9853	0.9935	0.0041	4.534e-06
rs117955273	7	48745656	A	G	0.9864	-0.2003	0.0454	0.9853	0.9871	9e-04	9.988e-06
rs74720435	7	92148213	T	C	0.9904	-0.6218	0.0743	0.989	0.9968	0.003	5.689e-17
rs118000904	7	112311266	A	G	0.9703	-0.1338	0.0295	0.9677	0.9743	0.0032	5.7e-06
rs117252724	7	129670328	T	C	0.0152	0.205	0.0445	0.0129	0.0184	0.0027	4.069e-06
rs116926066	8	20863410	A	G	0.0491	-0.123	0.027	0.0258	0.0662	0.0199	5.319e-06
rs56115118	8	32019695	T	G	0.9813	-0.261	0.0544	0.9779	0.9968	0.0072	1.597e-06
rs140499763	8	33067276	T	C	0.9819	-0.1916	0.0426	0.9779	0.9871	0.0045	6.856e-06
rs72634682	8	34325317	A	G	0.1254	-0.0727	0.0161	0.1194	0.136	0.008	5.979e-06
rs34913422	8	84725516	A	G	0.2712	0.0595	0.0125	0.2645	0.2831	0.0089	2.131e-06
rs35315725	8	87076810	T	C	0.0118	0.2307	0.0521	0.0037	0.0129	0.0029	9.405e-06
rs507284	8	102489130	A	T	0.0842	0.088	0.0192	0.0698	0.0903	0.0094	4.724e-06
rs116948331	9	7915221	A	C	0.0068	0.2902	0.0633	0.0065	0.0074	4e-04	4.521e-06
rs74542026	9	10754877	A	G	0.0175	0.1869	0.0417	0.0129	0.0221	0.0046	7.587e-06
rs79804567	9	23460218	T	C	0.9795	-0.174	0.0393	0.9779	0.9807	0.0013	9.677e-06
rs2618023	9	26275640	A	C	0.9913	-0.2999	0.0517	0.9903	0.9926	0.0011	6.632e-09
rs148510536	9	71490032	T	C	0.991	-0.2703	0.0546	0.9903	0.9926	0.0011	7.398e-07
rs17085617	9	85210800	A	G	0.9619	-0.1619	0.0281	0.9559	0.9677	0.0059	7.935e-09
rs17146945	9	133294776	A	G	0.0867	-0.086	0.0191	0.0806	0.0956	0.0073	6.408e-06
rs74115787	10	11270121	A	G	0.9916	-0.2768	0.0611	0.9903	0.9963	0.0025	5.8e-06
rs140139544	10	15566038	T	C	0.0121	0.2436	0.0465	0.011	0.0129	9e-04	1.652e-07
rs74136358	10	56897666	A	G	0.0034	0.505	0.0862	0.0032	0.0037	2e-04	4.73e-09
rs10822695	10	67788564	A	G	0.7929	-0.0599	0.0133	0.7537	0.8194	0.0322	7.009e-06
rs1317296	10	129418315	A	G	0.0057	0.3214	0.0701	0.0037	0.0065	0.0013	4.524e-06
rs117637783	10	134618498	A	G	0.9523	-0.1326	0.026	0.9412	0.9613	0.01	3.389e-07
rs117502536	11	5341314	T	C	0.0278	0.1571	0.0347	0.0074	0.0323	0.0096	6.067e-06
rs143910617	11	25070386	A	T	0.0223	0.1865	0.0401	0.0129	0.0294	0.0082	3.295e-06
rs77905407	11	28954555	T	C	0.9419	-0.1246	0.0227	0.9302	0.9548	0.0123	3.801e-08
rs34091406	12	1858646	A	G	0.8748	-0.0732	0.0161	0.8677	0.8934	0.0115	5.125e-06
rs61918138	12	10374054	A	G	0.9776	-0.1646	0.0366	0.9774	0.9779	3e-04	7.043e-06
rs143225064	13	28016760	A	G	0.011	0.2972	0.0474	0.0074	0.0129	0.0026	3.673e-10
rs9540492	13	66202474	C	G	0.8924	-0.0757	0.0165	0.8839	0.9081	0.0115	4.545e-06
rs74459855	13	103052216	T	G	0.0151	0.2213	0.0495	0.0097	0.0221	0.0061	7.869e-06
rs75643587	14	38605929	A	G	0.9769	-0.1594	0.0359	0.9742	0.9853	0.0048	8.947e-06
rs150508140	14	54261067	C	G	0.995	-0.4846	0.087	0.9926	0.9968	0.002	2.546e-08
rs8004793	14	77345728	A	C	0.0684	0.097	0.0206	0.0677	0.0698	0.001	2.618e-06
rs148126430	14	84910370	A	G	0.0173	0.2014	0.036	0.0161	0.0184	0.0011	2.224e-08
rs117476938	14	101347803	T	C	0.0448	0.1174	0.0265	0.0441	0.0452	5e-04	9.578e-06
rs117352042	15	26773380	A	G	0.0087	0.3492	0.0534	0.0074	0.0097	0.0011	5.995e-11
rs12708492	15	67467541	T	C	0.4981	-0.0491	0.0106	0.471	0.5515	0.038	3.985e-06
rs117222848	15	78273203	A	G	0.0142	0.2304	0.0517	0.0037	0.0161	0.0045	8.289e-06
rs117653636	15	88956046	A	G	0.9943	-0.3528	0.0779	0.9926	0.9968	0.002	5.915e-06
rs60046571	16	6786916	T	C	0.9296	-0.0893	0.0202	0.9154	0.9387	0.0114	9.748e-06
rs3760114	16	11352524	A	G	0.9886	-0.2302	0.0508	0.9871	0.9926	0.0024	5.809e-06
rs118091572	16	25385949	A	C	0.0347	-0.1304	0.0294	0.0331	0.0355	0.0011	9.21e-06
rs79533753	16	66263908	A	G	0.0092	0.315	0.0605	0.0074	0.0097	0.001	1.927e-07
rs180868732	17	74966776	T	C	0.0176	0.2411	0.043	0.0074	0.0193	0.0043	2.115e-08
rs147123714	18	365417	A	G	0.0127	0.2141	0.0433	0.0097	0.0147	0.0025	7.633e-07
rs138191628	18	3360883	T	C	0.0083	0.3693	0.0647	0.0065	0.011	0.0023	1.141e-08
rs17448305	18	25914850	A	G	0.0203	0.1814	0.0377	0.0193	0.0221	0.0013	1.468e-06
rs141418484	18	30060007	A	C	0.009	0.2562	0.0561	0.0074	0.0097	0.0011	4.977e-06
rs117074852	18	56671577	T	G	0.9966	-0.5147	0.0863	0.9963	0.9968	2e-04	2.432e-09
rs78819182	18	56809963	T	C	0.0172	0.2136	0.0435	0.0129	0.0221	0.0046	8.91e-07
rs72985220	18	74632546	A	G	0.9832	-0.1972	0.0437	0.9779	0.9871	0.0045	6.255e-06
rs2108675	19	950560	T	C	0.0057	0.4612	0.0817	0.0032	0.0074	0.002	1.653e-08
rs142599985	19	29383955	A	G	0.9878	-0.2197	0.0496	0.9871	0.989	9e-04	9.326e-06
rs146018038	19	52203444	A	T	0.0136	0.2544	0.0466	0.0129	0.0147	9e-04	4.81e-08
rs143971116	20	41021850	T	C	0.0174	0.3022	0.0563	0.0032	0.0221	0.0081	7.826e-08
rs2014650	20	57983766	A	G	0.4664	0.0478	0.0101	0.4375	0.4774	0.0178	2.055e-06
rs10889879	1	70986547	A	G	0.4578	0.0322	0.0067	0.4154	0.4968	0.0407	1.576e-06
rs9432398	1	95333986	A	G	0.9656	-0.0847	0.0192	0.9632	0.9677	0.0022	9.785e-06
rs79315445	1	163411569	A	C	0.0206	-0.1077	0.0244	0.0193	0.0221	0.0014	9.985e-06
rs80088544	1	166085258	T	C	0.9143	0.0663	0.0127	0.9118	0.9161	0.0021	1.695e-07
rs1254203	1	236374985	T	G	0.4171	-0.0345	0.0072	0.3971	0.4323	0.0174	1.606e-06
rs6657481	1	241326614	T	C	0.9601	0.0865	0.0183	0.9559	0.9645	0.0043	2.441e-06
rs75480352	3	22074980	A	T	0.0882	0.0589	0.0129	0.0774	0.0993	0.0109	4.635e-06
rs2594140	3	60808405	T	C	0.7813	-0.0374	0.0084	0.7774	0.7868	0.0046	7.562e-06
rs34533587	3	124963030	T	C	0.0148	0.1542	0.0306	0.011	0.0161	0.0022	4.57e-07
rs4695907	4	175008790	A	G	0.5685	0.0321	0.007	0.5515	0.5839	0.0162	5.237e-06
rs2910901	5	32322811	T	C	0.6667	-0.0336	0.0076	0.6618	0.671	0.0046	9.349e-06
rs114205519	6	37449717	C	G	0.0142	0.1638	0.0334	0.0037	0.0161	0.0045	9.36e-07
rs6919249	6	106916542	A	G	0.411	0.0321	0.0068	0.3824	0.429	0.0227	2.744e-06
rs149396552	8	79409688	T	C	0.0181	0.1261	0.0278	0.0129	0.0221	0.0045	5.955e-06
rs56161943	9	110042751	A	G	0.1412	0.0447	0.0099	0.1287	0.1516	0.0114	6.749e-06
rs74563318	10	114124977	A	C	0.0413	0.0867	0.0191	0.0257	0.0484	0.0105	5.704e-06
rs4763847	12	12732360	T	C	0.8741	0.0497	0.0101	0.8603	0.8903	0.0149	8.481e-07
rs61959226	13	67528300	T	G	0.9828	-0.1313	0.0281	0.9816	0.9839	0.0011	2.883e-06
rs72688748	14	51666506	T	C	0.8935	0.0498	0.0109	0.8934	0.8935	0	4.916e-06
rs79558825	14	82466792	T	G	0.0694	0.0623	0.0133	0.0645	0.0735	0.0045	2.625e-06
rs4783201	16	85469779	T	C	0.6982	0.0337	0.0076	0.6875	0.7097	0.0111	9.13e-06
rs114887226	1	47041028	T	C	0.0334	0.1013	0.0228	0.0221	0.0387	0.0077	8.855e-06
rs112929653	1	116000056	T	C	0.0437	-0.0968	0.0198	0.0387	0.0478	0.0045	9.794e-07
rs17514253	1	197030087	T	C	0.0117	0.1749	0.0389	0.0065	0.0147	0.004	6.793e-06
rs13428410	2	98798577	A	G	0.9381	-0.0841	0.0168	0.9375	0.9387	6e-04	5.711e-07
rs877739	2	177399576	T	C	0.9873	-0.1733	0.036	0.9853	0.9903	0.0025	1.451e-06
rs13399853	2	228576807	T	C	0.1512	-0.0551	0.011	0.1387	0.1618	0.0115	5.035e-07
rs6717929	2	241454729	A	G	0.2954	-0.0402	0.0087	0.2742	0.3162	0.021	3.377e-06
rs1909492	3	65797540	T	C	0.4098	0.0359	0.0081	0.3713	0.4355	0.0314	8.657e-06
rs113799987	3	87622420	A	C	0.1051	0.0534	0.012	0.0956	0.1129	0.0086	8.484e-06
rs12649455	4	11848296	A	G	0.7791	-0.0438	0.0092	0.7684	0.7903	0.0109	1.712e-06
rs28590469	4	139783256	C	G	0.2991	0.0397	0.0089	0.2935	0.3051	0.0058	7.607e-06
rs6595548	5	124138736	A	G	0.9431	0.0776	0.0174	0.9387	0.9485	0.0049	7.926e-06
rs9767781	6	7345321	T	C	0.0446	-0.0951	0.0185	0.0441	0.0452	5e-04	2.612e-07
rs9355184	6	168613526	T	C	0.5308	0.0371	0.008	0.5258	0.5368	0.0055	3.591e-06
rs117954118	7	3588652	C	G	0.971	-0.1079	0.0231	0.9669	0.9774	0.0051	3.05e-06
rs11203889	8	17526543	C	G	0.285	-0.0438	0.0088	0.2757	0.2935	0.0089	6.197e-07
rs10963608	9	18439513	A	C	0.0515	0.0831	0.0181	0.0515	0.0516	1e-04	4.487e-06
rs3789253	9	116131508	C	G	0.6742	0.0376	0.0084	0.6434	0.7	0.0282	8.14e-06
rs139579270	10	134992986	T	C	0.0086	0.2093	0.043	0.0074	0.0097	0.0012	1.164e-06
rs11613221	12	94532532	C	G	0.8641	0.0551	0.0121	0.8581	0.8713	0.0066	5.118e-06
rs7161410	14	61792098	A	G	0.2344	0.0439	0.0096	0.2097	0.2574	0.0238	4.727e-06
rs117847229	14	88881249	A	G	0.0175	0.157	0.0296	0.0147	0.0193	0.0023	1.111e-07
rs11152081	18	56213438	A	G	0.307	-0.0399	0.0082	0.3032	0.3125	0.0046	1.303e-06
rs112622398	20	31198991	A	G	0.0093	0.2128	0.0459	0.0032	0.011	0.0033	3.616e-06
rs878131	20	45680502	A	G	0.2693	0.0402	0.0089	0.2581	0.2831	0.0124	5.532e-06
rs117773903	22	39226589	T	C	0.0278	-0.1134	0.0241	0.0161	0.0331	0.0079	2.555e-06
rs72706313	1	157456264	C	G	0.0174	-0.2634	0.059	0.0161	0.0184	0.0011	7.961e-06
rs75305243	1	217238842	A	C	0.0533	-0.1549	0.0349	0.0404	0.0613	0.0101	9.219e-06
rs67646808	2	10235544	A	G	0.2467	0.083	0.0176	0.2353	0.2581	0.0114	2.51e-06
rs10168457	2	55357427	T	C	0.5696	0.073	0.0157	0.5516	0.5882	0.0183	3.116e-06
rs150674662	2	122911880	A	G	0.0152	0.3248	0.0676	0.0097	0.0184	0.0042	1.547e-06
rs17497213	2	171207868	T	C	0.8422	0.0921	0.0205	0.8387	0.8456	0.0034	6.767e-06
rs74715172	4	7702473	A	C	0.8453	-0.091	0.0197	0.8419	0.8493	0.0037	4e-06
rs142802583	4	35695300	A	G	0.9708	0.2138	0.0478	0.9706	0.971	2e-04	7.708e-06
rs34306906	4	122865198	T	C	0.4392	0.0727	0.0156	0.4338	0.4452	0.0057	2.943e-06
rs140278820	4	141966912	A	G	0.0439	-0.1794	0.0382	0.0387	0.0478	0.0045	2.599e-06
rs1423294	5	28710085	A	G	0.3612	-0.0765	0.0165	0.329	0.3897	0.0303	3.534e-06
rs12524601	6	52197242	A	G	0.5589	0.069	0.0154	0.529	0.5809	0.0256	7.511e-06
rs12246574	10	21598339	T	C	0.0834	0.1474	0.0296	0.0625	0.0968	0.0167	6.459e-07
rs11822911	11	24779566	A	T	0.0294	0.2587	0.0573	0.0037	0.0323	0.0085	6.374e-06
rs16923260	11	32434901	A	G	0.0669	-0.14	0.0316	0.0662	0.0677	8e-04	9.229e-06
rs1496236	11	43300073	T	C	0.1095	0.1122	0.0251	0.0903	0.125	0.0172	7.645e-06
rs4525246	11	123395246	C	G	0.2622	0.0822	0.0185	0.239	0.2839	0.0224	8.554e-06
rs2132243	12	64526254	A	G	0.1393	-0.1027	0.0223	0.1387	0.1397	5e-04	3.97e-06
rs6572744	14	51769865	A	T	0.3282	0.0739	0.0164	0.3125	0.3419	0.0147	6.489e-06
rs1053578	17	43221285	T	C	0.9365	-0.1574	0.0342	0.9355	0.9375	0.001	4.087e-06
rs115192343	18	35360195	A	G	0.9754	-0.2489	0.054	0.9706	0.9839	0.0064	4.035e-06
rs2584290	18	73352900	A	G	0.6808	-0.0745	0.0167	0.6581	0.7059	0.0239	8.276e-06
rs117935092	21	29056974	T	G	0.213	-0.0858	0.0187	0.2059	0.2194	0.0067	4.516e-06
rs4075033	1	11811234	A	G	0.6276	-0.062	0.014	0.614	0.6419	0.0139	9.014e-06
rs723333	1	47099346	A	C	0.9911	0.3183	0.0701	0.989	0.9935	0.0023	5.688e-06
rs115424937	1	71047579	A	G	0.9897	0.2901	0.0646	0.989	0.9903	7e-04	7.006e-06
rs114322970	1	105178643	T	C	0.046	-0.1404	0.0314	0.0294	0.0548	0.0121	7.894e-06
rs140219631	1	181818086	A	G	0.0155	-0.2407	0.0536	0.0147	0.0161	7e-04	7.032e-06
rs115690818	1	193917468	T	G	0.9944	0.4134	0.0884	0.9935	0.9963	0.0013	2.905e-06
rs143461159	1	245175997	A	C	0.9469	0.1426	0.0315	0.9387	0.9632	0.0116	5.783e-06
rs177617	2	6581143	A	T	0.0207	-0.2181	0.0469	0.0193	0.0221	0.0014	3.311e-06
rs79555946	2	155504557	A	C	0.9804	0.2181	0.0466	0.9774	0.989	0.0051	2.89e-06
rs2203550	2	161832500	A	G	0.0189	-0.2421	0.0478	0.0184	0.0193	5e-04	4.074e-07
rs146570951	2	218024127	A	C	0.9889	0.356	0.0731	0.9871	0.9963	0.0036	1.102e-06
rs7575114	2	232488189	A	G	0.823	0.0768	0.0172	0.8226	0.8235	4e-04	8.038e-06
rs11920256	3	1388418	A	G	0.1262	-0.0918	0.0202	0.114	0.1355	0.0107	5.621e-06
rs113521787	3	15267870	T	C	0.1364	-0.0969	0.021	0.0903	0.1654	0.0366	4.003e-06
rs73250743	4	23298365	A	C	0.9872	0.3529	0.0763	0.9871	0.9963	7e-04	3.764e-06
rs150063809	4	57037685	A	G	0.0188	0.2475	0.0536	0.0129	0.0221	0.0044	3.833e-06
rs17017106	4	91464591	T	C	0.0838	-0.1116	0.0241	0.0735	0.0903	0.0082	3.754e-06
rs141719271	4	100414365	T	C	0.9966	0.5716	0.1101	0.9963	0.9968	2e-04	2.094e-07
rs6846326	4	114311645	T	C	0.4955	0.065	0.0136	0.4806	0.511	0.0152	1.892e-06
rs138957333	4	181785979	T	C	0.0222	-0.2102	0.0435	0.0129	0.0257	0.0057	1.337e-06
rs144337849	5	35676724	A	G	0.0056	-0.4482	0.0907	0.0037	0.0065	0.0013	7.816e-07
rs116433152	5	111847018	A	G	0.0319	-0.1993	0.0421	0.0147	0.0387	0.0108	2.236e-06
rs77008216	5	115361035	A	G	0.0234	-0.2249	0.0469	0.0129	0.0294	0.0079	1.628e-06
rs73265428	5	138263623	A	G	0.0332	0.1613	0.0355	0.0294	0.0355	0.0029	5.506e-06
rs114733691	5	167549001	A	C	0.0034	-0.5778	0.1104	0.0032	0.0037	2e-04	1.662e-07
rs60184966	5	179880323	C	G	0.0124	-0.2766	0.0605	0.0097	0.0147	0.0025	4.913e-06
rs79815996	6	527513	T	C	0.0363	-0.1692	0.0371	0.0257	0.0419	0.0077	5.032e-06
rs56044559	6	31321110	T	C	0.0675	-0.1258	0.0276	0.0613	0.0735	0.0061	5.083e-06
rs75165826	6	87575591	A	G	0.0069	-0.3812	0.0795	0.0065	0.0074	4e-04	1.636e-06
rs80072380	6	102221754	T	C	0.9811	0.2861	0.0538	0.9779	0.9871	0.0044	1.066e-07
rs78615135	6	116394225	C	G	0.9622	0.1649	0.0362	0.9581	0.9706	0.0059	5.174e-06
rs12700304	7	21840496	T	G	0.2349	0.0827	0.016	0.2279	0.2419	0.007	2.418e-07
rs758692	7	121707222	T	G	0.527	-0.06	0.0134	0.4926	0.5581	0.0327	7.668e-06
rs11979737	7	154441259	T	C	0.009	-0.3636	0.07	0.0065	0.011	0.0023	2.083e-07
rs61753680	8	41591534	C	G	0.9806	-0.2377	0.0498	0.9774	0.9853	0.0039	1.827e-06
rs56117030	8	121830210	A	G	0.9768	0.2012	0.0447	0.9742	0.9816	0.0035	6.614e-06
rs117657788	8	135736255	T	C	0.0142	-0.26	0.0571	0.011	0.0161	0.0025	5.374e-06
rs77851675	9	8410153	T	C	0.0332	-0.2065	0.0402	0.0193	0.0404	0.01	2.767e-07
rs12380104	9	36660752	T	G	0.1082	-0.1017	0.0211	0.1066	0.1097	0.0015	1.526e-06
rs138296040	9	108432432	T	C	0.0133	-0.2597	0.0521	0.0097	0.0147	0.0023	6.097e-07
rs146409531	9	134402258	A	G	0.0193	-0.2101	0.0459	0.0129	0.0221	0.0042	4.718e-06
rs139443578	10	2553486	T	C	0.0121	-0.2692	0.0607	0.011	0.0129	9e-04	9.102e-06
rs10905801	10	10763500	T	C	0.2409	0.0708	0.0154	0.2316	0.2484	0.0084	4.589e-06
rs34299154	10	64423416	A	C	0.1049	-0.1127	0.0213	0.1029	0.1065	0.0018	1.3e-07
rs76516781	11	14585331	A	C	0.0452	-0.1477	0.0323	0.0331	0.0516	0.0088	4.908e-06
rs111679936	11	87095703	T	C	0.0454	-0.1675	0.0316	0.0419	0.0478	0.0029	1.198e-07
rs144417020	11	122715452	A	G	0.0116	0.3217	0.0591	0.0037	0.0129	0.0032	5.097e-08
rs190185179	12	22905805	A	C	0.9966	0.4889	0.1104	0.9963	0.9968	2e-04	9.534e-06
rs73128247	12	64963901	T	G	0.0093	0.3175	0.0706	0.0065	0.011	0.0022	6.912e-06
rs11107025	12	93824397	A	C	0.1972	-0.0749	0.0167	0.1581	0.2258	0.0334	7.769e-06
rs1489427	12	129196834	A	G	0.077	-0.1134	0.0245	0.0742	0.0809	0.0033	3.784e-06
rs1556644	13	22896816	A	G	0.1534	-0.0803	0.0179	0.1419	0.1654	0.0117	6.934e-06
rs79177198	13	101726485	A	T	0.0209	-0.2269	0.0467	0.0184	0.0226	0.0021	1.19e-06
rs150629310	13	113095570	A	G	0.03	-0.1956	0.041	0.0193	0.0368	0.0085	1.808e-06
rs113824840	15	61112634	A	G	0.0032	-0.7757	0.1475	0.0032	0.0037	1e-04	1.448e-07
rs72754027	15	87444394	T	C	0.9848	0.2694	0.0594	0.9816	0.9935	0.0053	5.717e-06
rs149849264	16	65281585	T	C	0.031	-0.1807	0.0395	0.029	0.0331	0.002	4.766e-06
rs62053564	16	74672023	A	G	0.0142	-0.3036	0.0639	0.0037	0.0161	0.0045	2.005e-06
rs118034422	16	86391206	A	T	0.0123	0.3207	0.0717	0.0032	0.0147	0.0047	7.63e-06
rs76893648	17	33284853	T	C	0.9966	0.493	0.1112	0.9963	0.9968	2e-04	9.293e-06
rs146446758	17	52163737	A	G	0.0056	-0.5113	0.0883	0.0037	0.0065	0.0013	7.004e-09
rs2365157	19	16137086	T	C	0.6942	-0.0681	0.0146	0.6801	0.7065	0.0132	3.166e-06
rs8104983	19	19859845	A	G	0.8173	0.082	0.018	0.8	0.8419	0.0206	4.991e-06
rs41280294	20	11904933	A	G	0.9845	0.2516	0.054	0.9839	0.9853	7e-04	3.214e-06
rs146362611	20	24119337	T	C	0.9873	0.3709	0.0697	0.9853	0.9968	0.0044	1.012e-07
rs13041232	20	36829883	A	T	0.9938	0.4344	0.0898	0.9926	0.9968	0.0019	1.297e-06
rs62210459	20	47798196	A	G	0.0145	-0.2888	0.0605	0.0065	0.0184	0.0056	1.832e-06
rs35774691	21	34549841	T	C	0.9297	0.1129	0.025	0.9228	0.9419	0.0092	6.524e-06
rs5999012	22	33954321	A	G	0.9722	0.1968	0.0439	0.9677	0.989	0.0086	7.253e-06
rs145223611	1	30534050	T	C	0.04	0.0682	0.0145	0.0355	0.0441	0.0043	2.736e-06
rs3737518	1	158597879	C	G	0.0514	0.058	0.0131	0.0484	0.0551	0.0034	9.514e-06
rs17603259	1	215144570	T	C	0.0919	-0.0427	0.0097	0.0698	0.1065	0.0179	9.657e-06
rs114398927	1	247569808	A	C	0.9853	-0.1168	0.0261	0.9816	0.9935	0.0055	7.624e-06
rs2110934	2	75484310	A	G	0.6696	-0.0265	0.0058	0.6618	0.6742	0.006	4.611e-06
rs6547167	2	78078781	A	T	0.3318	0.0297	0.0061	0.3235	0.3387	0.0076	9.269e-07
rs72988622	2	240146546	T	C	0.1321	0.0389	0.008	0.1258	0.1397	0.0069	1.198e-06
rs142097826	3	78912404	C	G	0.9912	-0.1424	0.0304	0.9903	0.9926	0.0011	2.715e-06
rs116227207	4	81046586	A	C	0.0347	0.0729	0.0163	0.029	0.0404	0.0057	7.969e-06
rs41275731	4	101386961	A	G	0.0237	0.0878	0.0198	0.0129	0.0294	0.0079	9.501e-06
rs62316064	4	115060216	A	G	0.1614	0.0354	0.0074	0.1581	0.1654	0.0036	1.92e-06
rs972837	5	53948513	T	C	0.769	-0.0324	0.0068	0.739	0.7968	0.0289	1.789e-06
rs73125532	7	39430452	T	G	0.7698	-0.0348	0.0068	0.7548	0.7941	0.0191	3.187e-07
rs113946216	7	73303742	C	G	0.1163	0.0378	0.0085	0.1066	0.1226	0.0078	9.486e-06
rs7833873	8	37126142	A	G	0.3264	-0.0271	0.006	0.3258	0.3272	7e-04	7.461e-06
rs117021518	8	65512588	T	C	0.9691	0.0761	0.0163	0.9669	0.971	0.002	3.102e-06
rs62516545	8	113857237	A	G	0.8117	0.0334	0.0074	0.7978	0.8226	0.0123	5.773e-06
rs66741343	9	135828021	T	C	0.1042	-0.0442	0.0097	0.0772	0.1161	0.0179	4.882e-06
rs6602525	10	11794129	A	G	0.0139	-0.1135	0.0253	0.0074	0.0161	0.0038	7.052e-06
rs1937353	10	17530513	C	G	0.0482	0.0572	0.0128	0.0478	0.0484	3e-04	8.266e-06
rs138933227	11	15588983	A	G	0.0455	0.0632	0.0138	0.0404	0.0484	0.0038	4.862e-06
rs10840801	12	17886613	A	G	0.4071	-0.0292	0.0059	0.3839	0.4375	0.0266	7.235e-07
rs141600033	14	56335723	C	G	0.9774	0.0936	0.0195	0.9742	0.9853	0.005	1.481e-06
rs4784559	16	55762200	A	G	0.7176	0.0294	0.0066	0.7097	0.7316	0.0105	8.981e-06
rs865750	17	45227342	A	C	0.5967	-0.0254	0.0057	0.5515	0.6355	0.0419	8.167e-06
rs6074941	20	1622201	T	C	0.2688	0.0323	0.0068	0.2516	0.2941	0.0209	1.823e-06
rs2422947	20	4740416	T	C	0.4966	0.0251	0.0055	0.4963	0.4968	2e-04	5.706e-06
rs114559354	1	56345476	T	C	0.9765	-0.1075	0.0236	0.9742	0.9926	0.0061	5.282e-06
rs4472753	1	111014420	T	C	0.3798	-0.0266	0.0058	0.371	0.386	0.0074	4.854e-06
rs115506269	2	47555232	A	G	0.9872	0.1327	0.0278	0.9839	0.9926	0.0043	1.858e-06
rs4954737	2	139821716	A	G	0.8369	-0.0352	0.0078	0.8355	0.8382	0.0013	7.191e-06
rs116690424	2	185947699	T	C	0.9839	-0.1056	0.0228	0.9816	0.9871	0.0027	3.514e-06
rs146844294	3	16248127	T	C	0.0343	0.0711	0.0149	0.0323	0.0368	0.0022	1.729e-06
rs212038	3	60038632	A	G	0.7514	-0.0302	0.0065	0.7316	0.7774	0.0227	2.997e-06
rs2068210	3	82024063	C	G	0.0705	0.0516	0.0114	0.0613	0.0772	0.0079	5.879e-06
rs58468318	4	27266308	T	C	0.4268	0.0271	0.0058	0.4154	0.4355	0.01	3.402e-06
rs76240938	4	74438273	A	G	0.0739	0.0528	0.0112	0.0645	0.0809	0.0081	2.412e-06
rs4866487	5	2663203	A	G	0.0258	0.0825	0.0184	0.0147	0.029	0.006	7.652e-06
rs4835919	5	126191116	T	C	0.1623	0.0376	0.0079	0.1544	0.1677	0.0065	1.887e-06
rs2328848	6	25175316	A	G	0.2963	-0.0298	0.0064	0.2831	0.3097	0.0133	3.632e-06
rs9403135	6	140335276	T	C	0.7973	-0.0312	0.0068	0.7903	0.8051	0.0074	3.903e-06
rs76082531	7	41940047	A	C	0.0224	0.0901	0.0197	0.0221	0.0226	3e-04	4.741e-06
rs4728807	7	89043680	T	C	0.9866	-0.1215	0.026	0.9839	0.9926	0.0041	3.057e-06
rs10102010	8	68640100	T	C	0.9168	-0.049	0.0108	0.9064	0.9302	0.0118	5.281e-06
rs74955828	8	86841792	A	G	0.9272	-0.05	0.011	0.9228	0.9323	0.0047	5.92e-06
rs117303570	9	27218943	T	G	0.9944	-0.173	0.038	0.9935	0.9963	0.0013	5.43e-06
rs4842229	9	137360936	A	G	0.1083	0.0402	0.009	0.1029	0.1129	0.005	7.754e-06
rs78659476	10	20271317	A	G	0.9866	-0.1207	0.0265	0.9839	0.9926	0.0041	5.258e-06
rs17819756	10	62370465	T	C	0.9727	-0.0858	0.0178	0.9677	0.9816	0.0066	1.451e-06
rs11200948	10	86023610	A	C	0.0104	0.129	0.0276	0.0097	0.011	7e-04	2.871e-06
rs138250961	10	103318560	C	G	0.9805	-0.0979	0.0206	0.9774	0.9853	0.0038	2.051e-06
rs72813076	10	107604165	A	C	0.0414	0.0682	0.0133	0.0404	0.0419	7e-04	2.808e-07
rs10766414	11	17675371	T	C	0.1074	0.0437	0.0094	0.1029	0.1129	0.005	3.481e-06
rs111924459	11	35012777	A	G	0.0123	0.1081	0.0227	0.011	0.0129	9e-04	1.971e-06
rs56001117	11	76924766	A	G	0.0313	-0.0758	0.0171	0.0193	0.0368	0.0081	9.389e-06
rs12419012	11	98795150	A	G	0.3355	0.0271	0.0061	0.3097	0.3603	0.0253	7.642e-06
rs659910	11	131769454	T	G	0.2666	-0.0302	0.0066	0.2581	0.2757	0.0088	4.104e-06
rs190657764	12	573567	A	G	0.0141	0.127	0.0239	0.011	0.0161	0.0025	1.036e-07
rs57938774	13	104607585	A	C	0.152	-0.0376	0.0081	0.1452	0.1581	0.0064	3.447e-06
rs78253105	15	49003506	A	G	0.011	0.1255	0.028	0.0074	0.0129	0.0026	7.323e-06
rs12594531	15	72074505	A	C	0.6946	0.0299	0.0063	0.6801	0.7097	0.0148	1.826e-06
rs79969234	21	33356793	T	C	0.0919	0.0471	0.0101	0.0806	0.0993	0.0091	3.121e-06
rs150780735	1	40221806	T	C	0.0118	-0.4289	0.0749	0.011	0.0129	9e-04	1.034e-08
rs74536809	1	52047604	A	G	0.0271	-0.2396	0.051	0.0257	0.029	0.0016	2.588e-06
rs78593851	1	119405071	A	G	0.043	-0.1735	0.0359	0.0404	0.0484	0.0037	1.358e-06
rs2806854	1	184303674	A	T	0.6298	0.0925	0.0174	0.6161	0.636	0.0092	1.08e-07
rs116551591	1	222131627	C	G	0.9881	0.3629	0.0757	0.9871	0.989	9e-04	1.624e-06
rs76006259	1	222727312	A	G	0.0446	-0.194	0.0418	0.0387	0.0478	0.0043	3.488e-06
rs12692362	2	8736243	A	G	0.9842	0.3544	0.0658	0.9807	0.989	0.0041	7.152e-08
rs7593330	2	11047668	C	G	0.976	0.26	0.0506	0.9742	0.9779	0.0019	2.709e-07
rs74988287	2	36917860	T	C	0.9906	0.5045	0.0959	0.989	0.9968	0.0032	1.436e-07
rs2565624	2	38071922	A	G	0.483	-0.0716	0.0162	0.4613	0.4926	0.0144	9.545e-06
rs189651365	2	48759466	T	C	0.0054	-0.5593	0.1249	0.0037	0.0065	0.0014	7.487e-06
rs143589310	2	78076666	A	G	0.059	-0.1613	0.0349	0.0387	0.0662	0.0121	3.883e-06
rs1451714	2	106314613	A	T	0.9076	0.1324	0.0285	0.9	0.9118	0.0056	3.501e-06
rs111684081	2	119972020	A	G	0.0101	-0.4283	0.0952	0.0037	0.0129	0.0042	6.878e-06
rs116798635	2	153660956	A	G	0.9965	0.618	0.1335	0.9963	0.9968	2e-04	3.685e-06
rs79532398	2	168964003	C	G	0.9937	0.5395	0.1061	0.9926	0.9968	0.0018	3.657e-07
rs115127645	2	193406148	T	C	0.9823	0.2738	0.062	0.9816	0.9839	0.001	9.995e-06
rs181910326	2	194420670	T	G	0.0105	-0.3995	0.078	0.0097	0.011	7e-04	2.986e-07
rs13023540	2	219561254	A	G	0.012	-0.3797	0.0775	0.011	0.0129	9e-04	9.601e-07
rs112408261	2	224568633	A	G	0.0035	-0.8662	0.1327	0.0032	0.0037	2e-04	6.694e-11
rs1039250	3	3074474	A	G	0.3423	0.0798	0.0174	0.3309	0.3677	0.017	4.603e-06
rs59127432	3	10957353	T	G	0.0129	-0.3945	0.0753	0.0065	0.0147	0.0034	1.614e-07
rs114812825	3	58044213	A	G	0.0409	-0.2366	0.0421	0.029	0.0478	0.009	1.875e-08
rs147860354	3	71461053	A	C	0.0088	-0.5089	0.1059	0.0074	0.0097	0.0011	1.532e-06
rs113478845	3	82464489	A	G	0.9937	0.5483	0.1057	0.9926	0.9968	0.0018	2.128e-07
rs12496307	3	126926841	A	G	0.6936	0.0774	0.0173	0.6839	0.6985	0.0069	7.422e-06
rs1795101	3	133090106	T	C	0.0608	-0.1785	0.0324	0.0548	0.0662	0.0057	3.509e-08
rs143058746	3	170974978	A	T	0.9834	0.3235	0.0658	0.9816	0.9871	0.0026	8.789e-07
rs114006617	4	2790017	T	C	0.0489	-0.211	0.0433	0.0258	0.0552	0.012	1.098e-06
rs16853459	4	41683971	A	C	0.0125	-0.4371	0.0911	0.0032	0.0147	0.0045	1.583e-06
rs79830320	4	80521024	A	G	0.9069	0.1306	0.0296	0.8935	0.9154	0.0107	9.887e-06
rs141081589	4	91010171	T	C	0.9675	0.2372	0.0488	0.9632	0.9742	0.0053	1.196e-06
rs4863906	4	134723593	A	G	0.0118	-0.3502	0.0754	0.011	0.0129	9e-04	3.387e-06
rs74521865	4	153437272	T	C	0.0073	-0.491	0.1079	0.0037	0.0097	0.0029	5.316e-06
rs62326099	4	172537152	C	G	0.9812	0.2704	0.0603	0.9807	0.9816	5e-04	7.359e-06
rs79819809	4	178202611	A	G	0.0099	-0.4326	0.0975	0.0037	0.0129	0.0043	9.156e-06
rs115224643	4	180339664	A	G	0.9678	0.2175	0.0471	0.9645	0.9706	0.003	3.947e-06
rs111836854	5	3017150	T	C	0.9848	0.4032	0.0731	0.9807	0.9926	0.0057	3.452e-08
rs77461294	5	16853145	T	C	0.0189	-0.2857	0.0641	0.0129	0.0221	0.0044	8.24e-06
rs78068313	5	32099075	T	C	0.0317	-0.2324	0.0473	0.029	0.0331	0.0019	9.181e-07
rs1501691	5	34078031	T	C	0.9968	1.5331	0.2045	0.9963	0.9968	1e-04	6.512e-14
rs78086482	5	64146952	T	C	0.0052	-0.5866	0.1157	0.0037	0.0065	0.0014	3.951e-07
rs144825788	5	76045705	A	G	0.9925	0.5596	0.1053	0.9903	0.9963	0.0029	1.06e-07
rs140851538	5	152505476	C	G	0.0075	-0.5273	0.1043	0.0037	0.0097	0.0029	4.269e-07
rs9885242	5	154947627	T	C	0.6302	0.0803	0.0166	0.6194	0.636	0.0079	1.381e-06
rs77403180	5	180545600	T	C	0.0142	-0.3073	0.0668	0.0129	0.0147	8e-04	4.178e-06
rs138540726	6	16663403	T	C	0.9915	0.4679	0.0872	0.9903	0.9926	0.0012	8e-08
rs3176349	6	36651377	T	G	0.0283	-0.2604	0.0507	0.0221	0.0355	0.0067	2.777e-07
rs60347589	6	44335854	A	G	0.9602	0.1863	0.0413	0.9596	0.9613	8e-04	6.404e-06
rs61559613	6	74524178	T	C	0.9672	0.2191	0.0467	0.9669	0.9677	4e-04	2.725e-06
rs72912108	6	83450498	A	G	0.0345	-0.2147	0.046	0.029	0.0368	0.0035	3.056e-06
rs9499578	6	104044100	A	C	0.6866	-0.0848	0.0175	0.6691	0.7323	0.0283	1.241e-06
rs17486259	6	106262289	A	G	0.0085	-0.4755	0.0967	0.0074	0.0097	0.0012	8.649e-07
rs10484865	6	153271852	T	C	0.0574	-0.1864	0.0389	0.0294	0.0742	0.0217	1.637e-06
rs17541049	6	164324637	T	C	0.3421	0.0917	0.0172	0.3161	0.3603	0.0218	1.02e-07
rs116877413	7	12078696	T	C	0.9597	0.2136	0.0444	0.9484	0.9779	0.0144	1.538e-06
rs148521478	7	27471788	A	G	0.0194	-0.2828	0.0602	0.0129	0.0221	0.0042	2.62e-06
rs138215414	7	33033289	A	T	0.0094	-0.6111	0.0967	0.0032	0.011	0.0032	2.673e-10
rs6957655	7	33859472	A	G	0.2132	-0.0991	0.0202	0.1968	0.2206	0.011	9.928e-07
rs138510856	7	66961385	A	G	0.0035	-0.5981	0.1349	0.0032	0.0037	2e-04	9.229e-06
rs112592935	7	95062726	C	G	0.9636	0.3372	0.0647	0.9581	0.9963	0.0134	1.875e-07
rs11769163	7	116201919	T	G	0.6378	0.0771	0.0171	0.625	0.6677	0.0195	6.629e-06
rs150297839	7	135037216	A	G	0.0063	-0.6858	0.1045	0.0032	0.0074	0.0018	5.378e-11
rs139541618	8	1442752	A	G	0.0184	-0.2911	0.0618	0.011	0.0226	0.0055	2.483e-06
rs17432367	8	119224649	A	G	0.0051	-0.6354	0.1176	0.0037	0.0065	0.0014	6.526e-08
rs72706517	9	9508784	A	C	0.0518	-0.1796	0.0384	0.0452	0.0551	0.0047	2.987e-06
rs117576926	9	71895318	A	G	0.0155	-0.3307	0.0696	0.0074	0.0193	0.0056	2.058e-06
rs7899522	10	2207191	A	G	0.053	-0.1687	0.0368	0.0419	0.0588	0.008	4.654e-06
rs149352352	10	13464484	A	G	0.0324	-0.2518	0.0498	0.0226	0.0368	0.0065	4.245e-07
rs189716568	10	53044955	A	T	0.993	0.4659	0.098	0.9926	0.9935	4e-04	2.004e-06
rs72791426	10	67759604	A	G	0.0306	-0.2297	0.0477	0.0294	0.0323	0.0014	1.436e-06
rs10882338	10	95558773	A	T	0.9862	0.3865	0.0776	0.9839	0.9926	0.0039	6.273e-07
rs147180180	11	56536961	A	C	0.0189	-0.4422	0.0605	0.0184	0.0193	5e-04	2.639e-13
rs12785372	11	86326456	A	G	0.9809	0.303	0.0584	0.9774	0.9853	0.0039	2.111e-07
rs117081560	11	100130594	A	G	0.9809	0.3382	0.0657	0.9779	0.9935	0.0061	2.679e-07
rs17710616	11	100496675	T	C	0.0077	-0.6907	0.1003	0.0037	0.0097	0.0028	5.644e-12
rs78483612	12	15482938	A	G	0.0296	-0.2597	0.0475	0.0257	0.0355	0.0048	4.417e-08
rs183280672	12	20285193	T	C	0.0193	-0.3013	0.0669	0.0129	0.0221	0.0042	6.69e-06
rs116970290	12	25754110	T	C	0.0051	-0.7106	0.1178	0.0037	0.0065	0.0014	1.616e-09
rs12296289	12	43370802	A	T	0.9897	0.4204	0.084	0.9871	0.9926	0.0028	5.522e-07
rs191813978	12	57785947	A	G	0.0168	-0.3028	0.0641	0.0129	0.0184	0.0025	2.346e-06
rs73181398	12	87220468	C	G	0.0084	-0.4199	0.0908	0.0074	0.0097	0.0012	3.722e-06
rs145781730	12	109842112	C	G	0.0472	-0.1959	0.0389	0.0323	0.0515	0.008	4.733e-07
rs118043772	12	111339477	T	C	0.0105	-0.3629	0.081	0.0097	0.011	7e-04	7.383e-06
rs2303998	12	121655063	A	G	0.0174	-0.3749	0.0724	0.0074	0.0226	0.0072	2.229e-07
rs61964883	13	42241615	T	C	0.2213	0.0981	0.0207	0.2065	0.2279	0.0099	2.082e-06
rs76741680	13	65481712	A	G	0.0258	-0.2449	0.0523	0.0257	0.0258	0	2.828e-06
rs76108001	13	89188852	T	C	0.978	0.2879	0.056	0.9742	0.9816	0.0037	2.664e-07
rs885038	13	91146338	A	G	0.9777	0.2709	0.0565	0.9774	0.9779	3e-04	1.601e-06
rs10132411	14	29662355	C	G	0.728	0.0862	0.018	0.7129	0.7353	0.0105	1.788e-06
rs117767939	14	42325174	A	T	0.9898	0.4311	0.095	0.9871	0.9963	0.0042	5.693e-06
rs12587544	14	42510566	T	G	0.9852	0.3385	0.0756	0.9807	0.9926	0.0058	7.476e-06
rs117083731	14	58546369	A	G	0.9965	0.8822	0.1324	0.9963	0.9968	2e-04	2.669e-11
rs117150788	14	59960403	T	C	0.0128	-0.4016	0.0896	0.0037	0.0161	0.0055	7.392e-06
rs150811917	14	71312621	T	C	0.0153	-0.3709	0.0665	0.0147	0.0161	7e-04	2.455e-08
rs147338312	14	87287547	T	C	0.0084	-0.4804	0.0908	0.0074	0.0097	0.0012	1.234e-07
rs116875354	14	99000602	A	G	0.0162	-0.3514	0.0745	0.0065	0.0184	0.0046	2.422e-06
rs117293154	15	61387111	T	C	0.007	-0.4785	0.0991	0.0065	0.0074	4e-04	1.371e-06
rs117678890	15	95401341	T	C	0.0063	-0.5195	0.1057	0.0032	0.0074	0.0018	8.882e-07
rs112862792	15	96023770	T	C	0.9898	0.4223	0.084	0.9871	0.9926	0.0028	4.933e-07
rs9972490	15	98592577	T	C	0.9046	0.1272	0.0283	0.9007	0.9129	0.0057	7.153e-06
rs150243653	16	25361532	A	T	0.0167	-0.2897	0.0642	0.0129	0.0184	0.0025	6.354e-06
rs140370477	16	58500068	C	G	0.0131	-0.3296	0.0738	0.0097	0.0147	0.0023	7.896e-06
rs8182201	16	68091150	T	G	0.8351	0.107	0.0237	0.8272	0.8516	0.0114	6.6e-06
rs74676455	16	82610621	A	G	0.0174	-0.3032	0.0595	0.0147	0.0193	0.0023	3.503e-07
rs80152280	16	85751949	A	G	0.013	-0.4269	0.0871	0.0037	0.0161	0.0054	9.471e-07
rs144498450	17	11856956	A	G	0.0074	-0.5175	0.1064	0.0037	0.0097	0.0029	1.161e-06
rs143873238	18	10991215	T	C	0.012	-0.3886	0.0839	0.011	0.0129	9e-04	3.643e-06
rs75414621	19	4646137	T	C	0.0052	-0.537	0.1204	0.0037	0.0065	0.0014	8.147e-06
rs62116847	19	16148516	A	G	0.0131	-0.433	0.0738	0.0065	0.0147	0.0033	4.496e-09
rs10405438	19	55013116	T	C	0.4127	-0.0756	0.0168	0.4065	0.4154	0.0041	7.009e-06
rs76268758	20	55709233	T	C	0.0125	-0.408	0.0795	0.0074	0.0161	0.0043	2.895e-07
rs2088887	1	3116717	T	C	0.0129	0.2251	0.05	0.0097	0.0147	0.0024	6.637e-06
rs4083958	1	82829623	A	T	0.055	0.1334	0.0249	0.0387	0.0625	0.011	8.035e-08
rs72793765	2	33332998	A	T	0.9106	-0.1029	0.0196	0.9	0.9228	0.0114	1.483e-07
rs146843066	2	38362844	T	C	0.9808	-0.1834	0.0412	0.9774	0.9853	0.0039	8.478e-06
rs11686669	2	151922077	A	G	0.348	-0.0583	0.0117	0.3323	0.3603	0.0139	6.378e-07
rs1882437	2	227967023	T	G	0.3479	0.0534	0.0108	0.3323	0.3603	0.0139	7.944e-07
rs114306174	3	23901736	T	G	0.9687	-0.1762	0.0319	0.9645	0.9743	0.0048	3.167e-08
rs188631890	3	140400211	T	C	0.0163	0.226	0.0438	0.0129	0.0184	0.0027	2.45e-07
rs139960769	3	149816009	T	G	0.9895	-0.268	0.0543	0.989	0.9903	7e-04	7.964e-07
rs149562506	4	146526441	T	C	0.0085	0.2735	0.0597	0.0074	0.0097	0.0012	4.653e-06
rs13154274	5	93615511	T	C	0.1119	0.0804	0.0176	0.0956	0.1258	0.0151	4.933e-06
rs142263540	6	154972113	A	G	0.979	-0.196	0.0386	0.9779	0.9807	0.0013	3.828e-07
rs149673992	7	85552774	T	C	0.954	-0.122	0.0269	0.9516	0.9559	0.0021	5.948e-06
rs2598283	7	133966329	T	C	0.0292	0.1498	0.0332	0.029	0.0294	2e-04	6.35e-06
rs148416550	9	28289251	T	C	0.9807	-0.1929	0.0412	0.9774	0.9853	0.0039	2.804e-06
rs138871118	9	78299218	A	G	0.0063	0.3328	0.0752	0.0032	0.0074	0.0018	9.545e-06
rs62573235	9	137824817	A	G	0.9846	-0.2068	0.0453	0.9839	0.9853	7e-04	5.074e-06
rs75309625	10	57482146	A	G	0.9661	-0.1611	0.0321	0.9581	0.9779	0.0098	5.124e-07
rs10766073	11	13317964	A	G	0.2786	0.0576	0.013	0.2774	0.2794	0.001	8.582e-06
rs148727964	11	134358205	T	C	0.0204	0.1755	0.0394	0.0184	0.0226	0.0021	8.546e-06
rs74455918	14	88813102	T	G	0.041	0.1469	0.026	0.0404	0.0419	7e-04	1.58e-08
rs111288518	15	26165853	T	C	0.9532	-0.1139	0.0254	0.9522	0.9548	0.0013	7.473e-06
rs111940224	15	81005961	T	C	0.0419	0.1316	0.0286	0.0258	0.0478	0.0097	4.329e-06
rs982666	15	96683973	A	C	0.9406	-0.1007	0.0224	0.9355	0.9448	0.0047	7.246e-06
rs143988572	16	26611369	A	G	0.9839	-0.2264	0.0453	0.9807	0.989	0.0041	5.783e-07
rs80041329	16	54526334	T	C	0.0609	0.1256	0.0248	0.0368	0.0774	0.02	4.197e-07
rs117338603	17	63678666	A	G	0.0142	0.2897	0.0529	0.011	0.0161	0.0025	4.237e-08
rs138617250	18	48148512	A	G	0.0085	0.2975	0.061	0.0074	0.0097	0.0012	1.07e-06
rs11659716	18	56220103	A	C	0.8743	0.0745	0.0169	0.8581	0.8934	0.0176	9.896e-06
rs10404440	19	3345873	T	C	0.3564	-0.0534	0.0117	0.3484	0.364	0.0078	4.845e-06
rs35837034	22	48348652	T	G	0.326	-0.0529	0.0115	0.2794	0.3613	0.0406	4.291e-06
rs61765004	1	4726073	A	G	0.0451	0.0728	0.0156	0.0355	0.0515	0.0078	3.076e-06
rs10921309	1	193054154	A	G	0.4017	0.0294	0.0063	0.3934	0.4129	0.0096	2.546e-06
rs35902766	1	231157627	A	T	0.0312	0.0954	0.0193	0.0129	0.0368	0.0101	8.18e-07
rs291376	1	235695003	T	C	0.0882	-0.0506	0.0113	0.0742	0.0956	0.0102	7.823e-06
rs4671165	2	67337035	C	G	0.0063	-0.1812	0.0407	0.0032	0.0074	0.0018	8.339e-06
rs1401282	2	171224155	A	G	0.2436	-0.0337	0.0072	0.2194	0.261	0.0205	3.142e-06
rs35627330	2	201643601	A	G	0.0139	0.1176	0.0264	0.0129	0.0147	9e-04	8.452e-06
rs28542587	3	2197775	A	C	0.0185	0.1161	0.0244	0.011	0.0226	0.0055	1.928e-06
rs6419792	3	75392689	A	G	0.9602	-0.0848	0.0179	0.9522	0.9807	0.0128	2.253e-06
rs28588433	3	149084539	A	T	0.8588	-0.0438	0.009	0.8382	0.8903	0.0255	1.031e-06
rs1426117	4	14258001	T	C	0.5892	-0.0295	0.0063	0.5645	0.6103	0.0228	2.612e-06
rs187475560	4	161274563	T	C	0.0213	-0.1121	0.0249	0.0074	0.0258	0.0079	7.001e-06
rs1423669	5	32411255	T	C	0.9775	0.1016	0.0218	0.9743	0.9839	0.0046	3.107e-06
rs72768128	5	84081725	A	G	0.2611	0.0306	0.0069	0.261	0.2613	1e-04	8.287e-06
rs115775529	5	158875977	A	G	0.9801	-0.1359	0.027	0.9774	0.9963	0.0066	5.04e-07
rs4706343	6	90260888	T	G	0.277	0.0329	0.0073	0.2463	0.3	0.0266	5.703e-06
rs75681898	7	95348490	T	C	0.9433	0.0647	0.0142	0.9338	0.9645	0.0142	5.165e-06
rs7386814	8	1872495	A	G	0.8953	-0.0486	0.0107	0.8824	0.9129	0.0151	5.643e-06
rs73705004	8	126650521	T	C	0.0154	-0.1233	0.0257	0.0147	0.0161	7e-04	1.675e-06
rs79530790	10	83242614	T	C	0.9833	-0.1424	0.0292	0.9807	0.9963	0.0059	1.103e-06
rs4264097	10	109545071	A	G	0.3782	0.031	0.0066	0.3677	0.386	0.009	2.696e-06
rs34716494	11	9287401	A	T	0.7526	0.0318	0.0071	0.7516	0.7537	0.001	6.973e-06
rs116977231	12	65686882	A	C	0.0411	-0.0697	0.0157	0.0404	0.0419	7e-04	8.771e-06
rs176256	14	29152446	A	G	0.5961	0.0289	0.0064	0.5645	0.625	0.0302	7.384e-06
rs72727304	15	38705063	C	G	0.9881	-0.133	0.0287	0.9871	0.989	9e-04	3.503e-06
rs112986561	15	93991138	T	G	0.7423	0.0328	0.0071	0.7194	0.7647	0.0226	4.294e-06
rs187734157	16	5055714	A	T	0.9896	-0.1384	0.0301	0.989	0.9903	7e-04	4.224e-06
rs74022934	16	55128016	T	C	0.9129	0.0538	0.0108	0.9007	0.9355	0.0166	6.836e-07
rs78385765	20	61652396	C	G	0.0295	0.0876	0.0183	0.0257	0.0323	0.0032	1.7e-06
rs76646685	1	173131825	T	C	0.9391	-0.0996	0.0225	0.9302	0.9807	0.0192	9.318e-06
rs115556334	1	218992530	A	T	0.9808	-0.1759	0.0371	0.9779	0.9871	0.0042	2.117e-06
rs75413771	1	234134963	A	G	0.016	0.2193	0.0395	0.011	0.0193	0.0041	2.858e-08
rs114907506	1	238861953	T	C	0.9903	-0.2579	0.0557	0.989	0.9968	0.0029	3.614e-06
rs7586119	2	26813226	A	G	0.9672	-0.1201	0.0265	0.9645	0.9706	0.003	5.855e-06
rs76584900	2	30595739	C	G	0.9895	-0.2437	0.0461	0.989	0.9903	6e-04	1.247e-07
rs143239615	2	50214202	A	G	0.9807	-0.2036	0.0367	0.9779	0.9903	0.0052	2.811e-08
rs55760956	2	62370857	A	G	0.9894	-0.2467	0.0547	0.9871	0.9963	0.004	6.424e-06
rs10208230	2	80173393	T	C	0.9262	-0.0929	0.0186	0.9258	0.9265	3e-04	6.236e-07
rs114397408	2	103706321	A	G	0.0239	0.1718	0.0322	0.0184	0.029	0.0053	9.528e-08
rs4482464	2	207598699	T	C	0.0759	0.0945	0.02	0.0588	0.0871	0.0138	2.236e-06
rs62189266	2	239958853	A	G	0.7283	-0.0489	0.0108	0.7194	0.7353	0.0079	6.35e-06
rs60496467	3	37836879	T	G	0.1436	0.0686	0.0135	0.114	0.1774	0.0316	3.698e-07
rs34691305	3	50015625	A	G	0.0287	0.1364	0.0309	0.0193	0.0331	0.0064	9.921e-06
rs7614020	3	61939024	A	G	0.0567	0.1064	0.0235	0.0294	0.0742	0.0219	5.828e-06
rs10511027	3	73791644	T	G	0.693	-0.0497	0.0104	0.6645	0.7132	0.024	1.575e-06
rs149339110	3	121184164	T	C	0.0281	0.1394	0.0297	0.0258	0.0294	0.0017	2.609e-06
rs115911108	3	126961611	T	C	0.0193	0.2267	0.0374	0.0147	0.0226	0.0039	1.362e-09
rs112021016	3	182490353	T	G	0.9946	-0.31	0.0693	0.9935	0.9963	0.0014	7.767e-06
rs112884449	3	197429987	T	C	0.8955	-0.0711	0.0161	0.8897	0.9032	0.0067	9.798e-06
rs7692432	4	15983335	T	C	0.1467	0.0624	0.014	0.1355	0.1544	0.0093	8.53e-06
rs76687863	4	21477236	T	C	0.016	0.2039	0.0416	0.0097	0.0184	0.0039	9.628e-07
rs10033422	4	58027081	A	G	0.5165	-0.0453	0.0101	0.489	0.5516	0.0311	6.785e-06
rs142113942	4	137934834	T	C	0.0105	0.2267	0.0476	0.0097	0.011	7e-04	1.914e-06
rs4692009	4	165707677	T	C	0.0919	0.088	0.0188	0.0516	0.1103	0.0272	2.787e-06
rs72702070	4	186640079	A	C	0.9728	-0.1402	0.0299	0.9677	0.9816	0.0067	2.843e-06
rs56002637	5	118273658	A	G	0.2876	0.0527	0.0104	0.2721	0.3097	0.0185	4.491e-07
rs75085728	6	70066227	C	G	0.0742	0.0856	0.0188	0.0645	0.0809	0.008	5.147e-06
rs146585611	6	89172337	T	C	0.0294	0.1545	0.0301	0.0184	0.0355	0.0082	2.867e-07
rs78432476	6	106910367	A	G	0.0507	0.0996	0.022	0.0419	0.0551	0.0062	5.862e-06
rs17812492	6	127484628	A	G	0.02	0.1808	0.035	0.0161	0.0221	0.0028	2.465e-07
rs2018906	6	129847804	A	C	0.4607	-0.0469	0.0103	0.4581	0.4632	0.0025	4.894e-06
rs74579308	7	2634326	T	C	0.0035	0.3826	0.0824	0.0032	0.0037	2e-04	3.471e-06
rs73085687	7	20761379	T	C	0.9603	-0.1167	0.0244	0.9596	0.9613	9e-04	1.744e-06
rs113848802	7	20898650	T	G	0.0228	0.1769	0.0362	0.011	0.029	0.0086	1.021e-06
rs150205368	7	33675194	A	C	0.0107	0.2516	0.0542	0.0037	0.0129	0.0039	3.459e-06
rs28453301	8	842920	T	C	0.2597	-0.0486	0.011	0.2581	0.261	0.0014	9.901e-06
rs4875490	8	5146665	T	G	0.7125	0.0476	0.0102	0.7022	0.7258	0.0117	3.4e-06
rs117165863	8	38643093	A	G	0.9938	-0.345	0.0643	0.9926	0.9968	0.0018	7.936e-08
rs73687528	8	79430749	A	G	0.9358	-0.0977	0.0208	0.9265	0.9581	0.0144	2.479e-06
rs141453722	8	121130135	T	C	0.0281	0.1361	0.0301	0.0258	0.0294	0.0017	6.275e-06
rs41312822	9	3225319	A	T	0.9867	-0.2147	0.0425	0.9853	0.9903	0.0023	4.296e-07
rs73419310	9	7965586	A	G	0.9685	-0.1248	0.0275	0.9645	0.9743	0.0048	5.539e-06
rs4573361	9	83903212	A	G	0.348	-0.0478	0.0104	0.3382	0.3581	0.0099	4.436e-06
rs79271427	10	7645537	T	C	0.0294	0.1495	0.0318	0.0161	0.0331	0.007	2.633e-06
rs141712064	10	80815530	A	G	0.0437	0.1103	0.0239	0.0404	0.0484	0.0039	3.873e-06
rs17306391	11	23191372	A	C	0.9366	-0.0888	0.0198	0.9302	0.9516	0.0099	7.637e-06
rs224637	11	32077503	A	G	0.5132	-0.0409	0.0092	0.5032	0.5221	0.0094	8.986e-06
rs76030800	11	83830762	A	T	0.0087	0.2675	0.0535	0.0074	0.0097	0.0012	5.777e-07
rs118189747	11	94980695	A	G	0.0154	0.1815	0.0398	0.0147	0.0161	7e-04	5.214e-06
rs10791447	11	101086544	A	C	0.0363	0.1273	0.0269	0.029	0.0404	0.0055	2.23e-06
rs141191886	11	115492899	A	G	0.0196	0.1706	0.0378	0.0161	0.0221	0.0029	6.566e-06
rs11168959	12	49667421	A	G	0.9636	-0.1076	0.0235	0.9632	0.9645	6e-04	4.812e-06
rs116919359	12	54982761	T	C	0.9895	-0.2354	0.0491	0.989	0.9903	7e-04	1.644e-06
rs182648765	12	86761581	A	C	0.982	-0.1945	0.0396	0.9774	0.989	0.0057	9.181e-07
rs112423853	13	31444854	A	T	0.9873	-0.2391	0.0454	0.9853	0.9903	0.0025	1.376e-07
rs117011105	13	82146325	A	G	0.0086	0.2511	0.0522	0.0074	0.0097	0.0012	1.547e-06
rs79854693	13	111942381	A	G	0.9812	-0.1657	0.0355	0.9807	0.9816	5e-04	3.116e-06
rs59912232	14	75997648	T	C	0.0174	0.2044	0.0397	0.0161	0.0184	0.0011	2.679e-07
rs145820939	16	84540189	T	C	0.0171	0.1731	0.0382	0.0147	0.0193	0.0023	5.789e-06
rs412060	21	41447559	A	G	0.4093	0.0461	0.01	0.3968	0.4154	0.0087	4.55e-06
rs2235355	22	50696648	T	C	0.1264	0.0732	0.0154	0.1097	0.136	0.0127	2.003e-06
rs35108511	1	169716052	T	C	0.9876	-0.3043	0.0647	0.9871	0.989	8e-04	2.513e-06
rs76538086	2	36443420	C	G	0.0252	0.2585	0.0461	0.0147	0.029	0.0063	2.001e-08
rs143160765	2	58143295	A	G	0.9932	-0.4046	0.085	0.9926	0.9935	4e-04	1.915e-06
rs116083506	2	233977999	C	G	0.9883	-0.3184	0.0705	0.9871	0.9963	0.0031	6.282e-06
rs17013260	3	2406246	C	G	0.6257	-0.0679	0.0153	0.6213	0.629	0.0038	9.296e-06
rs4327428	3	45809329	A	C	0.1202	0.1396	0.0223	0.1066	0.129	0.0109	3.548e-10
rs6444244	3	187324062	T	G	0.1932	0.0934	0.017	0.1875	0.1968	0.0045	4.124e-08
rs78593209	4	162325600	C	G	0.9498	-0.1579	0.0342	0.9412	0.9581	0.0084	3.793e-06
rs2962325	5	10523116	A	G	0.3556	0.0677	0.0147	0.3484	0.3676	0.0093	3.978e-06
rs80161606	5	38217689	A	G	0.0404	0.2009	0.0384	0.0037	0.0419	0.0074	1.714e-07
rs26774	5	53471733	T	C	0.228	0.0769	0.0169	0.1968	0.2757	0.0386	5.272e-06
rs2327076	6	8334960	A	G	0.7666	-0.0749	0.0167	0.7647	0.7677	0.0014	7.365e-06
rs74705114	6	23964399	T	C	0.0935	0.1315	0.0248	0.0698	0.1032	0.0152	1.104e-07
rs72874563	6	67259183	A	G	0.0359	0.1912	0.0389	0.0294	0.0387	0.0043	8.624e-07
rs139587293	6	88673372	T	C	0.991	-0.3866	0.0729	0.9903	0.9926	0.001	1.139e-07
rs117782648	6	96519278	A	T	0.9882	-0.3537	0.0683	0.9871	0.9963	0.003	2.212e-07
rs2144459	6	120928140	C	G	0.9765	-0.2104	0.0471	0.9743	0.9774	0.0014	7.82e-06
rs73039674	7	3686322	A	C	0.036	0.1756	0.0371	0.0323	0.0404	0.0041	2.284e-06
rs138388810	7	36954788	A	C	0.9945	-0.5611	0.1002	0.9926	0.9968	0.002	2.126e-08
rs73101754	7	44403351	A	G	0.9785	-0.331	0.0654	0.9743	0.9968	0.0088	4.159e-07
rs141048332	7	51516222	A	T	0.9887	-0.3016	0.0554	0.9853	0.9903	0.0024	5.174e-08
rs115036998	7	150463001	A	G	0.0357	0.1798	0.0394	0.0294	0.0387	0.0043	4.954e-06
rs2617091	8	4450873	T	G	0.5897	-0.0656	0.0144	0.5774	0.6066	0.0144	5.319e-06
rs118122713	8	59145769	T	C	0.0058	0.4472	0.0947	0.0037	0.0065	0.0012	2.333e-06
rs72657966	8	72787822	A	G	0.0374	0.1771	0.0375	0.0355	0.0404	0.0024	2.313e-06
rs17467189	8	129107010	A	G	0.455	0.0645	0.0133	0.4387	0.4853	0.0222	1.197e-06
rs16925955	9	109703198	T	C	0.9851	-0.2964	0.063	0.9839	0.9963	0.0038	2.577e-06
rs117044466	11	2750760	A	T	0.9843	-0.2492	0.0563	0.9839	0.9853	7e-04	9.576e-06
rs117512379	11	56851529	C	G	0.9898	-0.309	0.0698	0.989	0.9903	7e-04	9.638e-06
rs11235496	11	72138578	A	G	0.0798	0.1327	0.0281	0.0484	0.1029	0.0269	2.294e-06
rs149344862	11	102577026	A	G	0.0161	0.2439	0.0528	0.0129	0.0184	0.0027	3.869e-06
rs7129363	11	127215937	T	C	0.938	-0.127	0.0283	0.9355	0.9448	0.0042	7.105e-06
rs73200588	12	89315801	A	T	0.0138	0.3169	0.0679	0.0065	0.0184	0.0058	3.044e-06
rs117183292	13	31631135	A	G	0.0459	0.1643	0.0346	0.0419	0.0515	0.0047	2.014e-06
rs73203365	13	56396936	T	C	0.9866	-0.2422	0.0524	0.9853	0.9871	8e-04	3.849e-06
rs78494790	13	75238818	T	C	0.0291	0.2058	0.0454	0.011	0.0323	0.0075	5.786e-06
rs148604285	13	110481276	A	G	0.0119	0.2944	0.0657	0.0097	0.0147	0.0025	7.434e-06
rs10137995	14	56173687	A	G	0.8857	-0.1014	0.0222	0.875	0.8935	0.0091	5.147e-06
rs139356818	14	94870831	C	G	0.0115	0.3974	0.0705	0.0065	0.0147	0.004	1.697e-08
rs57849686	15	57189047	T	C	0.0148	0.4082	0.0736	0.0032	0.0184	0.0065	2.929e-08
rs11631672	15	79506573	T	C	0.0636	0.1458	0.0283	0.0331	0.071	0.015	2.632e-07
rs80018715	16	58160701	A	G	0.9785	-0.1971	0.0436	0.9743	0.9807	0.003	6.179e-06
rs76699347	17	51665190	A	G	0.009	0.3841	0.0744	0.0074	0.0097	0.001	2.481e-07
rs640579	18	569263	T	C	0.7546	-0.0813	0.017	0.7484	0.7647	0.0079	1.706e-06
rs148460223	18	26508855	A	G	0.9942	-0.4569	0.0952	0.9935	0.9963	0.0012	1.584e-06
rs80115273	18	30977934	A	G	0.9821	-0.2769	0.0531	0.9807	0.9853	0.0022	1.822e-07
rs189600612	18	38444750	A	C	0.0135	0.2823	0.0637	0.0129	0.0147	8e-04	9.32e-06
rs190651665	19	45456103	T	G	0.9826	-0.2579	0.0581	0.9779	0.9903	0.006	8.982e-06
rs2184437	20	31916968	C	G	0.0338	0.1714	0.0383	0.0323	0.0368	0.0021	7.699e-06
rs116900061	20	36686899	A	G	0.0059	0.4293	0.0963	0.0037	0.0065	0.0011	8.184e-06
rs1318235	1	21944397	A	G	0.9386	0.0725	0.0162	0.9258	0.9522	0.0132	8.023e-06
rs72812049	2	64667264	T	C	0.0167	-0.1232	0.0279	0.0129	0.0184	0.0025	9.762e-06
rs72835743	2	115848875	T	C	0.0412	0.0923	0.0197	0.0404	0.0419	7e-04	2.892e-06
rs1401282	2	171224155	A	G	0.2421	-0.0425	0.0092	0.2194	0.261	0.0207	3.975e-06
rs3845974	3	60039488	T	C	0.8145	-0.0514	0.0099	0.7941	0.8419	0.0236	2.235e-07
rs35675876	3	60931527	A	G	0.2593	-0.038	0.0085	0.25	0.2677	0.0088	7.25e-06
rs114880236	3	129968216	T	C	0.0035	0.3115	0.0649	0.0032	0.0037	2e-04	1.609e-06
rs142415316	3	177958892	A	G	0.0332	0.1071	0.0227	0.0221	0.0387	0.0078	2.38e-06
rs112413218	4	185470870	A	G	0.0666	-0.0768	0.016	0.0625	0.071	0.0042	1.563e-06
rs140834099	5	82019773	T	C	0.9657	-0.0918	0.0207	0.9632	0.9677	0.0022	8.848e-06
rs114205519	6	37449717	C	G	0.0139	0.189	0.0388	0.0037	0.0161	0.0048	1.12e-06
rs75411920	6	56302181	T	C	0.0666	0.0743	0.0164	0.0581	0.0735	0.0077	5.696e-06
rs1851910	7	27520003	T	G	0.4311	0.0397	0.0082	0.4065	0.4559	0.0247	1.321e-06
rs169903	7	52649479	A	G	0.8094	0.0475	0.0106	0.8032	0.8162	0.0065	6.818e-06
rs79215830	7	101268128	C	G	0.9691	-0.1095	0.0242	0.9632	0.9839	0.0093	6.236e-06
rs6997633	8	139686706	A	G	0.4283	0.0354	0.0077	0.4154	0.4419	0.0132	4.11e-06
rs72691989	9	4555774	T	C	0.0721	0.0685	0.0154	0.0625	0.0806	0.0091	9.207e-06
rs1329920	9	17955920	C	G	0.2051	0.0446	0.0098	0.1968	0.2132	0.0082	4.963e-06
rs4978050	9	26149006	T	C	0.9107	0.0655	0.0139	0.9097	0.9118	0.001	2.328e-06
rs111670837	9	114731088	A	G	0.0521	0.0834	0.0184	0.0404	0.0613	0.0104	5.828e-06
rs2458696	10	2548914	A	G	0.1383	-0.0553	0.0111	0.1324	0.1452	0.0064	6.723e-07
rs12268603	10	35218064	A	C	0.9581	0.0874	0.0193	0.9522	0.9742	0.0097	6.219e-06
rs12796595	11	61827272	C	G	0.1948	0.0463	0.0097	0.1581	0.2194	0.03	1.978e-06
rs143117258	11	106298399	A	G	0.0127	0.162	0.0365	0.0097	0.0147	0.0025	9.194e-06
rs11219821	11	124741772	T	C	0.4865	-0.0363	0.0082	0.4806	0.4926	0.006	8.969e-06
rs8001248	13	100076207	A	T	0.7662	0.0417	0.0087	0.75	0.7871	0.0184	1.75e-06
rs12896271	14	56256911	A	G	0.0586	0.0782	0.0175	0.0419	0.0698	0.0137	7.36e-06
rs146773711	14	86964365	A	T	0.9725	-0.1135	0.0238	0.971	0.9743	0.0016	1.793e-06
rs117847229	14	88881249	A	G	0.0174	0.1369	0.0299	0.0147	0.0193	0.0023	4.538e-06
rs116991486	14	94025022	T	C	0.0197	0.1271	0.0285	0.0074	0.0226	0.0059	8.032e-06
rs7182711	15	62878416	T	C	0.0459	-0.1044	0.0196	0.029	0.0552	0.0125	1.065e-07
rs12957632	18	74482432	T	C	0.328	0.0407	0.0083	0.3272	0.329	9e-04	8.325e-07
rs62219565	20	21432318	A	G	0.984	-0.1547	0.0344	0.9807	0.9926	0.0054	6.779e-06
rs78311990	21	20239807	A	G	0.043	0.0861	0.0192	0.0419	0.0441	0.0011	7.028e-06
rs2088887	1	3116717	T	C	0.0129	0.1835	0.0409	0.0097	0.0147	0.0024	7.131e-06
rs61780041	1	7324582	A	G	0.0428	0.103	0.022	0.0404	0.0452	0.0024	2.76e-06
rs1346763	2	115272713	T	C	0.4533	0.0408	0.0092	0.4265	0.4774	0.0254	8.684e-06
rs114705159	3	81375463	T	C	0.0248	0.1722	0.0333	0.011	0.029	0.0076	2.384e-07
rs1976118	3	149821893	A	G	0.0377	0.1242	0.0246	0.0294	0.0452	0.0079	4.366e-07
rs111851148	4	60665837	T	C	0.9662	0.119	0.0265	0.9613	0.9743	0.0063	7.159e-06
rs6865563	5	22182814	T	C	0.4246	-0.0455	0.0093	0.4226	0.4265	0.0019	1.02e-06
rs62369341	5	101737738	T	C	0.6358	-0.0397	0.009	0.6355	0.636	2e-04	9.868e-06
rs7381510	6	95433545	T	C	0.1297	-0.0605	0.0134	0.1065	0.1434	0.0178	6.356e-06
rs34950020	6	133800545	A	G	0.3118	0.0439	0.0098	0.3065	0.3162	0.0048	6.951e-06
rs1029566	7	81293196	A	C	0.9535	-0.1082	0.022	0.9484	0.9596	0.0056	8.357e-07
rs4358675	7	157067339	A	C	0.3962	0.0458	0.0094	0.3903	0.4007	0.0051	1.205e-06
rs13256693	8	18215738	T	C	0.5636	0.0433	0.0094	0.5452	0.5772	0.0158	3.691e-06
rs3019283	8	95453848	A	T	0.1112	0.0667	0.0137	0.0935	0.1213	0.0134	1.196e-06
rs117987580	9	26627254	A	G	0.012	0.2171	0.0418	0.011	0.0129	9e-04	2.108e-07
rs113147594	9	78310451	T	C	0.0236	-0.1541	0.0316	0.0221	0.0258	0.0019	1.067e-06
rs56157454	11	93898069	T	C	0.8855	-0.0664	0.0143	0.8806	0.8897	0.0045	3.178e-06
rs11049113	12	27892574	A	G	0.9153	-0.0826	0.0166	0.9118	0.9194	0.0038	6.039e-07
rs79089849	12	54997754	T	G	0.988	-0.2023	0.0426	0.9871	0.989	9e-04	2.013e-06
rs12313449	12	64844129	A	G	0.7429	-0.0494	0.0103	0.7387	0.7463	0.0038	1.538e-06
rs74826990	12	109775935	A	G	0.0694	0.0866	0.0194	0.0452	0.0809	0.0167	7.899e-06
rs77967260	13	66725649	A	C	0.0158	-0.1694	0.0377	0.0097	0.0184	0.004	7.17e-06
rs871440	13	112193423	T	C	0.819	-0.0565	0.0125	0.8065	0.8346	0.014	6.641e-06
rs11850146	14	25378496	T	C	0.1288	-0.0676	0.0138	0.1287	0.129	1e-04	9.963e-07
rs10132658	14	51677599	T	C	0.5751	-0.0413	0.009	0.5581	0.5956	0.0187	4.537e-06
rs79988046	15	25143679	A	G	0.108	0.0657	0.0147	0.1066	0.1097	0.0015	8.238e-06
rs75669159	16	6867280	C	G	0.0188	0.1582	0.0334	0.0184	0.0193	5e-04	2.16e-06
rs4536472	16	52668970	A	G	0.214	0.05	0.0109	0.1935	0.2279	0.0169	4.571e-06
rs73122077	20	46099108	T	C	0.0412	0.1066	0.0233	0.0404	0.0419	7e-04	4.562e-06
rs8113956	20	62097991	A	G	0.2975	-0.0504	0.0098	0.2774	0.3162	0.0194	3.065e-07
rs113294655	21	45149398	C	G	0.9504	-0.0971	0.0213	0.9419	0.9632	0.0104	5.24e-06
rs112431013	1	20477360	T	C	0.0366	-0.4213	0.0858	0.0331	0.0387	0.0027	9.237e-07
rs73914180	2	12976387	T	C	0.9247	0.2581	0.0573	0.9191	0.929	0.0049	6.648e-06
rs9849690	3	184328020	A	G	0.5222	0.1412	0.0315	0.5037	0.5355	0.0157	7.354e-06
rs77348550	4	119921897	A	G	0.8653	0.2181	0.0483	0.8484	0.9228	0.0312	6.294e-06
rs35088846	4	136524836	T	C	0.1312	-0.215	0.0463	0.1258	0.1397	0.0068	3.41e-06
rs71565397	6	33596664	A	C	0.9285	0.2675	0.0582	0.9258	0.9338	0.0038	4.264e-06
rs849381	7	106496637	C	G	0.7327	0.1697	0.0373	0.7243	0.7387	0.0071	5.37e-06
rs142154921	8	127003400	A	G	0.0189	-0.6439	0.1187	0.0161	0.0221	0.003	5.784e-08
rs10975631	9	6533985	A	G	0.1851	-0.2112	0.0408	0.1507	0.2032	0.025	2.193e-07
rs116871507	9	33719921	A	T	0.0272	-0.4491	0.1014	0.0226	0.0331	0.0052	9.495e-06
rs73569211	10	10934182	A	G	0.8562	0.2072	0.0456	0.8529	0.8581	0.0025	5.433e-06
rs7074358	10	12738278	A	G	0.3874	-0.1585	0.034	0.3382	0.4161	0.0376	3.045e-06
rs11004373	10	56305305	T	G	0.0347	-0.3971	0.0891	0.0257	0.0387	0.006	8.412e-06
rs148967969	10	97167359	T	G	0.9636	0.423	0.0908	0.9581	0.9816	0.01	3.144e-06
rs11222536	11	131107321	T	C	0.182	-0.2088	0.0432	0.1544	0.1968	0.0202	1.339e-06
rs7953614	12	7849686	T	G	0.6495	0.1687	0.0344	0.629	0.6838	0.0265	9.158e-07
rs342179	12	63097996	A	G	0.5083	0.1499	0.032	0.4963	0.5161	0.0097	2.91e-06
rs1372850	15	98868186	A	G	0.8857	0.2243	0.0497	0.875	0.8935	0.0091	6.531e-06
rs7200220	16	29314555	A	G	0.6501	-0.1604	0.0332	0.614	0.6774	0.0314	1.408e-06
rs11466134	17	47583018	A	C	0.0346	-0.4421	0.0898	0.0331	0.0355	0.0012	8.422e-07
rs11672063	19	46049412	T	G	0.5097	0.1446	0.0306	0.5	0.5331	0.0151	2.339e-06
rs6078070	20	11089927	A	T	0.0832	-0.3072	0.0607	0.0645	0.0993	0.0173	4.216e-07
rs1806727	20	46390748	T	C	0.7699	0.1809	0.0395	0.7647	0.7742	0.0047	4.64e-06
rs10907214	1	5504553	A	G	0.2902	-0.095	0.0206	0.2794	0.3	0.0103	3.991e-06
rs12143766	1	39173318	C	G	0.0256	-0.3002	0.0649	0.0221	0.029	0.0035	3.747e-06
rs188948098	1	157714570	A	T	0.9415	0.1915	0.0412	0.9412	0.9419	4e-04	3.341e-06
rs149793761	1	158613769	A	G	0.0445	-0.2218	0.0477	0.0387	0.0478	0.0044	3.305e-06
rs9333447	1	165614080	T	C	0.0339	-0.2834	0.0538	0.029	0.0368	0.0037	1.424e-07
rs151213203	1	191010697	A	G	0.9871	0.419	0.0894	0.9853	0.9903	0.0024	2.764e-06
rs779914	2	12700740	A	C	0.6714	-0.0916	0.0207	0.6691	0.6742	0.0025	9.153e-06
rs75140676	2	47123660	C	G	0.0078	-0.6059	0.1224	0.0037	0.0097	0.0028	7.417e-07
rs111785369	2	57324149	A	T	0.0502	-0.2261	0.0443	0.0441	0.0548	0.0053	3.233e-07
rs6737490	2	118601177	T	C	0.9549	0.2357	0.0475	0.9522	0.9581	0.0029	7.051e-07
rs78636564	2	171247512	T	C	0.9362	0.1761	0.0388	0.9338	0.9387	0.0024	5.677e-06
rs73123055	3	11581670	T	C	0.0191	-0.372	0.0757	0.0097	0.0221	0.0053	8.992e-07
rs6550645	3	22016432	A	G	0.1954	-0.1178	0.0245	0.1613	0.2169	0.0271	1.539e-06
rs78878166	3	22622653	C	G	0.971	0.4177	0.0593	0.9669	0.9871	0.0081	1.852e-12
rs9825287	3	38714855	A	G	0.0343	-0.2575	0.0542	0.0331	0.0355	0.0012	2.002e-06
rs79733839	3	61397313	A	T	0.0535	-0.1942	0.0431	0.0441	0.0613	0.0085	6.497e-06
rs116081721	3	76943591	T	C	0.9706	0.3092	0.0567	0.9669	0.9807	0.0061	4.81e-08
rs78355642	3	126686486	T	C	0.9589	0.2241	0.045	0.9548	0.9632	0.0042	6.507e-07
rs116582077	3	167649867	A	C	0.0153	-0.418	0.079	0.0147	0.0161	7e-04	1.232e-07
rs1873717	4	11767981	A	G	0.0667	-0.1831	0.0379	0.0613	0.0698	0.0041	1.311e-06
rs79240317	4	36724755	A	C	0.9613	0.2248	0.0471	0.9581	0.9632	0.0025	1.785e-06
rs17826986	4	58930803	C	G	0.0864	-0.1596	0.0345	0.0839	0.0882	0.0022	3.819e-06
rs142374514	4	100236580	T	G	0.023	-0.3663	0.0738	0.0065	0.0257	0.0068	6.816e-07
rs116199349	4	130232397	T	G	0.0094	-0.4777	0.1041	0.0065	0.011	0.0022	4.43e-06
rs139033965	4	182103929	A	G	0.9903	0.5412	0.1079	0.989	0.9968	0.0029	5.219e-07
rs13143401	4	182524939	T	C	0.0335	-0.2888	0.0578	0.029	0.0368	0.0038	5.894e-07
rs116089633	5	24915897	A	G	0.9812	0.351	0.0711	0.9807	0.9816	5e-04	8.101e-07
rs13167498	5	66158057	T	C	0.0162	-0.3833	0.0799	0.0129	0.0184	0.0027	1.618e-06
rs10069979	5	99292206	T	C	0.326	0.0973	0.0212	0.271	0.3603	0.0434	4.623e-06
rs189213280	5	125901357	T	C	0.0164	-0.4506	0.0924	0.0032	0.0184	0.0051	1.094e-06
rs74291010	6	13954294	A	T	0.0641	-0.2118	0.0415	0.029	0.0735	0.0182	3.369e-07
rs150230741	6	63366697	A	T	0.9937	0.6842	0.1288	0.9926	0.9968	0.0018	1.09e-07
rs147249876	6	112154727	C	G	0.0069	-0.5614	0.117	0.0065	0.0074	4e-04	1.611e-06
rs151082774	6	114981953	C	G	0.9697	0.2754	0.0604	0.9669	0.9742	0.0035	5.186e-06
rs648396	6	138413269	A	G	0.4781	0.0971	0.0214	0.4559	0.5065	0.0251	5.842e-06
rs827424	6	152155727	A	T	0.3541	-0.1019	0.0204	0.3309	0.3774	0.0232	5.937e-07
rs77971746	6	155164933	A	G	0.0268	-0.3394	0.0665	0.0184	0.0323	0.0068	3.348e-07
rs62468824	7	23577394	T	C	0.9832	0.41	0.0925	0.9807	0.9963	0.0058	9.334e-06
rs144503156	7	47713484	A	G	0.9684	0.2624	0.0561	0.9669	0.971	0.002	2.953e-06
rs71541991	7	50216190	A	G	0.0154	-0.4021	0.0783	0.0147	0.0161	7e-04	2.857e-07
rs4717097	7	73048479	T	C	0.0035	-0.7533	0.1667	0.0032	0.0037	2e-04	6.221e-06
rs17165404	7	130773240	T	G	0.9391	0.1985	0.0426	0.9338	0.9484	0.007	3.241e-06
rs148630806	7	153015781	T	C	0.0106	-0.4044	0.0837	0.0097	0.011	6e-04	1.363e-06
rs12335231	8	4479563	T	C	0.0428	-0.2829	0.0616	0.0065	0.0478	0.0135	4.29e-06
rs77528344	8	56685952	C	G	0.0362	-0.2437	0.0538	0.0355	0.0368	6e-04	5.775e-06
rs187399283	8	80414024	A	G	0.9965	0.7377	0.165	0.9963	0.9968	2e-04	7.814e-06
rs4352833	8	132397859	T	C	0.9216	0.1786	0.0375	0.9118	0.9452	0.0152	1.856e-06
rs78476012	9	2674230	T	C	0.0503	-0.1969	0.0445	0.0484	0.0515	0.0015	9.666e-06
rs147018790	9	9774805	A	G	0.9828	0.3461	0.076	0.9807	0.9853	0.0023	5.314e-06
rs112316758	9	139375792	A	G	0.013	-0.5127	0.0988	0.0032	0.0147	0.0041	2.099e-07
rs11187505	10	95294808	A	G	0.952	0.2272	0.0449	0.9516	0.9522	3e-04	4.276e-07
rs77349340	10	115567797	T	C	0.9791	0.3655	0.0693	0.9742	0.9853	0.0055	1.335e-07
rs66466372	11	26291156	T	C	0.9688	0.3064	0.0619	0.9613	0.9853	0.0111	7.586e-07
rs11237102	11	76851830	A	C	0.7071	0.1027	0.0214	0.6985	0.7194	0.0103	1.58e-06
rs313420	11	103213506	T	C	0.3512	0.1004	0.0213	0.3419	0.3613	0.0097	2.464e-06
rs61903373	11	121706514	A	G	0.0223	-0.3632	0.0782	0.011	0.0258	0.0063	3.412e-06
rs12821866	12	10069058	A	G	0.9546	0.2285	0.0489	0.9485	0.9677	0.0089	3.007e-06
rs76220635	12	23556828	A	G	0.0188	-0.3517	0.0735	0.0184	0.0193	5e-04	1.727e-06
rs143151449	12	51878699	A	G	0.0346	-0.2523	0.0545	0.0193	0.0404	0.0095	3.652e-06
rs76953878	12	56859437	C	G	0.9922	0.5453	0.1228	0.9903	0.9963	0.0028	8.922e-06
rs73196014	12	116343537	T	C	0.1803	-0.1141	0.0258	0.1801	0.1806	2e-04	9.404e-06
rs112886155	13	40556089	A	T	0.9748	0.3006	0.061	0.971	0.9779	0.0035	8.307e-07
rs117519942	13	78519607	T	G	0.992	0.5424	0.1196	0.9903	0.9963	0.0027	5.737e-06
rs35822716	13	78566673	T	C	0.9329	0.1857	0.0403	0.9265	0.9419	0.0076	4.093e-06
rs113364124	13	114157249	A	G	0.0133	-0.54	0.0904	0.0065	0.0147	0.0031	2.366e-09
rs117612357	14	48780362	A	G	0.0292	-0.2672	0.0599	0.029	0.0294	2e-04	8.032e-06
rs8036633	15	39868557	A	G	0.121	-0.152	0.0323	0.1161	0.125	0.0044	2.47e-06
rs77614266	15	51429825	T	C	0.0239	-0.2901	0.0656	0.0184	0.029	0.0053	9.877e-06
rs17820739	15	58121664	A	G	0.8508	0.1175	0.0265	0.8387	0.8713	0.0158	9.065e-06
rs186329938	15	71861084	T	C	0.0188	-0.39	0.08	0.0074	0.0226	0.0066	1.083e-06
rs426015	15	91369856	C	G	0.6979	0.1058	0.0213	0.6912	0.7097	0.0089	6.481e-07
rs2191558	15	97466052	C	G	0.1531	-0.1274	0.0278	0.1516	0.1544	0.0014	4.499e-06
rs76691386	16	82317331	A	T	0.9769	0.3111	0.0696	0.9743	0.9807	0.0031	7.832e-06
rs34055023	17	7363474	C	G	0.9681	0.2538	0.0575	0.9632	0.9774	0.0067	9.993e-06
rs74465961	17	15099614	T	C	0.0187	-0.3732	0.0772	0.011	0.0226	0.0055	1.358e-06
rs62069469	17	70658359	A	G	0.0153	-0.4135	0.0816	0.0147	0.0161	7e-04	3.993e-07
rs11876897	18	2211483	T	C	0.1451	-0.1545	0.0291	0.1287	0.1581	0.0146	1.114e-07
rs8092104	18	10209195	T	C	0.967	0.3041	0.066	0.9632	0.9935	0.01	4.112e-06
rs12966257	18	20913842	T	C	0.1279	-0.1572	0.0291	0.1129	0.1397	0.0133	6.555e-08
rs76094759	18	32079669	A	G	0.9867	0.4876	0.1069	0.9839	0.9963	0.0052	5.089e-06
rs11673176	19	5092840	T	C	0.1911	-0.123	0.0253	0.1742	0.2059	0.0158	1.179e-06
rs268891	19	51471983	A	C	0.3582	0.092	0.0206	0.3548	0.3603	0.0027	8.191e-06
rs117498650	20	1242394	A	G	0.0123	-0.422	0.0948	0.0065	0.0147	0.0037	8.458e-06
rs199541	20	19917570	A	G	0.9247	0.179	0.0381	0.9226	0.9265	0.0019	2.676e-06
rs139577281	20	43549493	A	G	0.0691	-0.1721	0.0378	0.0677	0.0698	0.001	5.351e-06
rs117252557	21	33548552	T	C	0.0259	-0.2907	0.0643	0.0221	0.029	0.0035	6.16e-06
rs78162224	22	51115782	A	C	0.9	0.1454	0.0323	0.8935	0.9044	0.0054	6.705e-06
rs116455686	1	16057029	A	G	0.9965	-0.4754	0.0832	0.9963	0.9968	2e-04	1.109e-08
rs116768866	1	30030233	A	G	0.0359	0.1251	0.0263	0.0258	0.0404	0.0068	1.977e-06
rs78268551	1	36960398	T	C	0.9871	-0.2083	0.0437	0.9853	0.9935	0.0034	1.847e-06
rs6667168	1	66794759	T	C	0.0713	0.0967	0.02	0.0613	0.0772	0.0077	1.281e-06
rs72706472	1	146622448	T	G	0.0304	-0.141	0.0311	0.0221	0.0355	0.0065	5.718e-06
rs78132394	1	198733214	T	C	0.0355	-0.143	0.0295	0.0184	0.0419	0.0105	1.281e-06
rs4915446	1	200567806	T	C	0.0035	0.4112	0.0844	0.0032	0.0037	2e-04	1.108e-06
rs114646469	1	226601738	T	C	0.0158	0.1839	0.0411	0.011	0.0193	0.0041	7.605e-06
rs12408007	1	231756145	A	G	0.1185	-0.0746	0.0157	0.1	0.1324	0.016	1.934e-06
rs141192121	2	148264342	T	C	0.0159	0.2331	0.0513	0.0032	0.0184	0.0056	5.424e-06
rs35678298	2	206581049	T	C	0.0077	0.3043	0.063	0.0037	0.0097	0.0028	1.347e-06
rs6746850	2	226126820	A	G	0.7733	-0.0591	0.0122	0.7647	0.7806	0.0079	1.283e-06
rs80276709	2	241352245	A	G	0.0053	-0.4024	0.084	0.0032	0.0074	0.0021	1.641e-06
rs112713182	3	37834732	T	C	0.0177	-0.1916	0.0407	0.0147	0.0193	0.0022	2.465e-06
rs115753546	3	54617940	A	G	0.9875	0.2223	0.0467	0.9853	0.9903	0.0025	1.903e-06
rs141675801	3	127874211	T	C	0.0301	-0.1643	0.0357	0.0097	0.0368	0.0117	4.277e-06
rs116127418	3	145939916	T	C	0.9519	-0.1097	0.0241	0.9484	0.9559	0.0037	5.19e-06
rs74813944	3	171666587	T	C	0.0738	0.0933	0.0202	0.0645	0.0809	0.0081	3.685e-06
rs77213545	3	187742404	T	C	0.0286	0.1383	0.0308	0.0129	0.0331	0.0084	7.305e-06
rs6762865	3	189815115	T	C	0.0105	0.2387	0.0497	0.0097	0.011	7e-04	1.584e-06
rs77133167	4	41089940	T	C	0.0164	0.2125	0.0478	0.0037	0.0193	0.0061	8.611e-06
rs72871776	4	82032634	A	G	0.9822	0.1789	0.0393	0.9807	0.9853	0.0022	5.265e-06
rs115344685	4	153140209	A	C	0.0189	0.1835	0.038	0.0129	0.0221	0.0044	1.368e-06
rs139343820	4	158993268	A	G	0.0132	0.2601	0.047	0.0074	0.0161	0.0041	3.182e-08
rs78691062	4	184287290	C	G	0.9688	0.1372	0.0302	0.9645	0.9743	0.0048	5.396e-06
rs148576487	4	185409397	A	G	0.0159	0.1844	0.0414	0.011	0.0193	0.0041	8.353e-06
rs77046762	5	52218902	A	G	0.989	0.2519	0.0502	0.9871	0.9926	0.0026	5.303e-07
rs80271344	5	72507181	T	C	0.7957	0.064	0.0133	0.7839	0.8088	0.0124	1.401e-06
rs74891075	5	135531737	T	C	0.0432	0.1112	0.0242	0.0419	0.0441	0.0011	4.376e-06
rs116093329	5	160530841	T	G	0.0094	0.2536	0.054	0.0065	0.011	0.0022	2.599e-06
rs13205146	6	693473	C	G	0.206	0.0567	0.0126	0.1985	0.2129	0.0072	7.041e-06
rs62395308	6	31433933	A	T	0.9923	-0.3065	0.0623	0.9903	0.9963	0.0028	8.653e-07
rs75028030	6	46791616	T	C	0.9914	-0.2548	0.0545	0.9903	0.9926	0.0012	2.93e-06
rs117197252	7	718072	A	G	0.0273	-0.1827	0.0343	0.0129	0.0331	0.0091	1.045e-07
rs148385425	7	5919897	A	G	0.0053	0.3884	0.0722	0.0037	0.0065	0.0014	7.395e-08
rs112233802	7	95023267	A	G	0.0207	-0.1669	0.0363	0.0184	0.0226	0.0021	4.33e-06
rs11769666	7	145182288	T	C	0.1052	0.0819	0.0162	0.0919	0.1129	0.0101	4.538e-07
rs147205924	8	27801768	A	G	0.0102	0.2016	0.0446	0.0065	0.011	0.0018	6.073e-06
rs143346628	8	69901616	A	G	0.0155	0.1983	0.0446	0.0065	0.0184	0.0051	8.751e-06
rs4246121	8	87258063	C	G	0.0061	0.3089	0.0689	0.0032	0.0074	0.0019	7.312e-06
rs115526496	8	118974981	A	G	0.0118	-0.2534	0.0529	0.0074	0.0129	0.0022	1.634e-06
rs76301053	8	128991170	A	G	0.0094	0.265	0.0586	0.0032	0.011	0.0032	6.07e-06
rs117569781	9	5075832	A	G	0.013	0.1894	0.0418	0.0065	0.0147	0.0033	5.841e-06
rs78990746	9	9895257	C	G	0.04	0.1378	0.0283	0.0258	0.0478	0.0105	1.076e-06
rs2398193	10	5065756	T	C	0.9145	-0.0898	0.0196	0.8968	0.9448	0.0232	4.657e-06
rs72782698	10	9072316	T	C	0.0293	0.1326	0.0289	0.029	0.0294	2e-04	4.614e-06
rs3006557	10	30090348	A	G	0.7368	-0.0586	0.0124	0.7206	0.7548	0.0171	2.372e-06
rs71490950	10	55159050	C	G	0.9197	0.0863	0.0186	0.9129	0.9302	0.0084	3.406e-06
rs74527474	10	78591693	A	G	0.0248	0.1593	0.034	0.0161	0.0294	0.0063	2.732e-06
rs16911848	11	23886973	A	G	0.02	0.2083	0.0378	0.0161	0.0221	0.0028	3.558e-08
rs72885500	11	29452000	T	C	0.0208	0.1726	0.0368	0.0193	0.0221	0.0014	2.728e-06
rs112371691	11	72067270	T	C	0.0246	-0.152	0.0343	0.0147	0.029	0.0066	9.569e-06
rs60974257	12	32131512	A	G	0.2044	-0.0543	0.0119	0.2032	0.2059	0.0013	4.788e-06
rs73135436	12	72560503	A	T	0.0417	0.1298	0.0257	0.0193	0.0478	0.0116	4.208e-07
rs78332234	12	115577710	T	C	0.0035	0.3855	0.0841	0.0032	0.0037	2e-04	4.547e-06
rs7334814	13	29376872	T	C	0.4627	0.0483	0.0098	0.4522	0.4742	0.011	7.453e-07
rs17567976	13	66725708	T	G	0.928	-0.0909	0.0196	0.9258	0.9302	0.0022	3.656e-06
rs9573965	13	77549449	T	C	0.986	0.2521	0.0495	0.9839	0.9963	0.0047	3.581e-07
rs138850179	14	39994973	T	C	0.9842	-0.2081	0.0461	0.9816	0.9935	0.0049	6.247e-06
rs117040233	14	83651817	C	G	0.9701	-0.1291	0.0275	0.9669	0.9774	0.0048	2.647e-06
rs73359149	15	25876219	A	G	0.0365	-0.1289	0.0285	0.0331	0.0387	0.0027	6.253e-06
rs117971331	15	93581743	T	C	0.0062	0.3092	0.069	0.0032	0.0074	0.0018	7.303e-06
rs12932453	16	378220	T	C	0.0327	-0.1319	0.0298	0.0294	0.0355	0.003	9.922e-06
rs62030796	16	427010	T	C	0.0396	-0.1333	0.0272	0.0258	0.0478	0.0106	9.9e-07
rs74538237	16	85054088	T	C	0.9825	-0.1918	0.0407	0.9816	0.9839	0.0011	2.453e-06
rs149831032	17	13519404	A	G	0.0055	-0.326	0.0699	0.0037	0.0065	0.0013	3.077e-06
rs75614943	18	12273488	T	C	0.9562	-0.1191	0.026	0.9485	0.9807	0.0137	4.528e-06
rs9967016	18	35344826	T	C	0.8286	-0.067	0.0141	0.8015	0.8581	0.0283	2.002e-06
rs4271674	18	74242453	A	C	0.9309	0.0881	0.0199	0.9265	0.9355	0.0045	9.706e-06
rs118030930	19	3011146	T	C	0.0035	0.3738	0.0842	0.0032	0.0037	2e-04	8.986e-06
rs45455591	20	36783114	A	G	0.0194	0.1724	0.0372	0.0147	0.0226	0.0039	3.592e-06
rs556330	21	44824964	T	C	0.3472	-0.0494	0.011	0.3456	0.3484	0.0014	6.7e-06
rs55751312	22	50523078	T	C	0.0447	-0.1273	0.0257	0.0404	0.0484	0.004	7.214e-07
rs116455686	1	16057029	A	G	0.9966	-0.7114	0.1517	0.9963	0.9968	2e-04	2.753e-06
rs10917097	1	22308807	A	G	0.0574	-0.1821	0.0401	0.0387	0.0735	0.0174	5.575e-06
rs41266437	1	35476239	T	C	0.9759	0.2861	0.0596	0.9743	0.9774	0.0016	1.572e-06
rs17370669	1	47873311	T	C	0.028	-0.2624	0.0509	0.0257	0.029	0.0015	2.49e-07
rs17373605	1	60888846	T	C	0.0319	-0.2495	0.0541	0.0221	0.0355	0.0059	4.043e-06
rs76102002	1	91963600	T	C	0.9817	0.2667	0.0594	0.9807	0.9853	0.002	7.026e-06
rs113290176	1	95359013	T	C	0.0238	-0.2754	0.0582	0.0226	0.0257	0.0015	2.253e-06
rs114938365	1	96809287	T	C	0.9931	0.5673	0.1078	0.9926	0.9935	4e-04	1.437e-07
rs56296115	1	97911857	T	G	0.0123	-0.4086	0.0826	0.0097	0.0147	0.0025	7.574e-07
rs145093376	1	109169062	T	C	0.0256	-0.277	0.0601	0.0147	0.029	0.0061	4.01e-06
rs142660323	1	110753467	T	C	0.0104	-0.444	0.0871	0.0097	0.011	7e-04	3.454e-07
rs112179786	1	116295784	A	G	0.0058	-0.8208	0.1228	0.0032	0.0074	0.002	2.345e-11
rs11240099	1	146506626	T	C	0.9359	0.1779	0.0372	0.929	0.9485	0.0093	1.761e-06
rs115133377	1	158585820	T	C	0.9574	0.2563	0.0434	0.9522	0.9645	0.0061	3.39e-09
rs139039515	1	162709312	T	G	0.043	-0.2694	0.0554	0.0037	0.0452	0.0092	1.144e-06
rs140508232	1	177413118	A	G	0.0089	-0.4298	0.0967	0.0074	0.0097	0.0011	8.828e-06
rs139068794	1	191032646	T	C	0.0089	-0.4903	0.1	0.0065	0.011	0.0023	9.448e-07
rs72754591	1	226940348	A	T	0.0173	-0.3825	0.0673	0.0161	0.0184	0.0011	1.348e-08
rs79011528	1	239233305	T	C	0.0119	-0.3432	0.073	0.011	0.0129	9e-04	2.605e-06
rs140065862	1	245263944	T	G	0.021	-0.2895	0.0593	0.0193	0.0221	0.0013	1.039e-06
rs12474167	2	4055332	A	G	0.6975	0.0936	0.0197	0.6968	0.6985	8e-04	1.966e-06
rs16866052	2	7407463	T	G	0.1237	-0.1191	0.0268	0.1	0.1434	0.0216	9.073e-06
rs139204800	2	16838787	A	G	0.0234	-0.3265	0.0592	0.0074	0.0258	0.0062	3.418e-08
rs75944756	2	28680769	T	C	0.0087	-0.5622	0.1155	0.0032	0.011	0.0036	1.13e-06
rs75140676	2	47123660	C	G	0.0083	-0.6392	0.1031	0.0037	0.0097	0.0025	5.76e-10
rs116611586	2	53737611	A	T	0.991	0.4474	0.0927	0.9903	0.9926	0.0011	1.377e-06
rs112506169	2	80563506	A	G	0.019	-0.3057	0.0655	0.0184	0.0193	5e-04	3.045e-06
rs142308602	2	81624315	A	G	0.0142	-0.3611	0.0794	0.0097	0.0184	0.0043	5.465e-06
rs74768407	2	85208199	A	G	0.0136	-0.4034	0.0757	0.0129	0.0147	9e-04	9.874e-08
rs78752116	2	96738708	T	C	0.9845	0.34	0.074	0.9839	0.9853	7e-04	4.348e-06
rs142206811	2	114744788	A	G	0.0068	-0.4863	0.109	0.0065	0.0074	4e-04	8.165e-06
rs55872344	2	134648354	A	G	0.0116	-0.45	0.0915	0.0037	0.0129	0.0032	8.659e-07
rs78636564	2	171247512	T	C	0.9369	0.1743	0.0349	0.9338	0.9387	0.0024	6.066e-07
rs55953200	2	181895540	A	G	0.9677	0.2561	0.0519	0.9645	0.9743	0.0046	8.15e-07
rs2396006	2	224390501	T	C	0.0617	-0.2051	0.0365	0.0548	0.0698	0.0075	1.979e-08
rs76919216	3	3418242	T	G	0.0224	-0.3289	0.0577	0.0221	0.0226	2e-04	1.205e-08
rs17033273	3	10676697	A	G	0.0126	-0.4651	0.0847	0.0097	0.0147	0.0025	3.94e-08
rs73123055	3	11581670	T	C	0.0174	-0.3875	0.074	0.0097	0.0221	0.006	1.62e-07
rs935502	3	27040312	T	C	0.0209	-0.2827	0.0637	0.0184	0.0226	0.0021	9.239e-06
rs71323022	3	30650234	A	G	0.9843	0.4694	0.089	0.9816	0.9968	0.0058	1.316e-07
rs115739961	3	42416448	T	C	0.9857	0.3546	0.0753	0.9839	0.989	0.0025	2.473e-06
rs3774450	3	53609026	A	G	0.0083	-0.4806	0.1064	0.0037	0.0097	0.0025	6.309e-06
rs80207080	3	61815197	T	C	0.0107	-0.4304	0.0872	0.0074	0.0129	0.0027	8.008e-07
rs9818310	3	62660311	A	T	0.7801	0.0999	0.0226	0.7794	0.7806	6e-04	9.658e-06
rs2163970	3	85446451	A	G	0.0262	-0.2986	0.0559	0.0226	0.0294	0.0034	9.438e-08
rs6804940	3	88834413	A	C	0.0056	-0.6344	0.1214	0.0037	0.0065	0.0013	1.737e-07
rs139244512	3	107424067	A	C	0.0086	-0.54	0.1048	0.0037	0.0097	0.0023	2.572e-07
rs137861130	3	112647438	A	G	0.0282	-0.2848	0.0574	0.0147	0.0323	0.0074	7.078e-07
rs78355642	3	126686486	T	C	0.9578	0.1919	0.0407	0.9548	0.9632	0.004	2.388e-06
rs72628506	3	129528602	A	G	0.0813	-0.1615	0.0344	0.0772	0.0839	0.0032	2.586e-06
rs138578102	3	145658824	A	G	0.0103	-0.385	0.0871	0.0097	0.011	7e-04	9.789e-06
rs35470294	3	163897135	T	C	0.0877	-0.146	0.0326	0.0774	0.0993	0.0109	7.588e-06
rs73173167	3	177172695	A	G	0.0304	-0.2895	0.0621	0.0037	0.0323	0.0071	3.146e-06
rs17719366	3	186724140	A	G	0.991	0.5385	0.0923	0.9903	0.9926	0.0011	5.49e-09
rs77614514	3	194361255	A	C	0.0622	-0.2009	0.037	0.0581	0.0698	0.0056	5.545e-08
rs115196611	4	7460724	T	G	0.0618	-0.1529	0.0335	0.0552	0.0645	0.0043	4.914e-06
rs79315397	4	11482523	A	C	0.0094	-0.5486	0.0913	0.0032	0.011	0.0032	1.902e-09
rs6844090	4	17871799	T	C	0.9856	0.3785	0.0766	0.9839	0.9926	0.0035	7.816e-07
rs10009630	4	27617786	A	G	0.9918	0.5016	0.1099	0.9903	0.9963	0.0026	4.985e-06
rs79240317	4	36724755	A	C	0.9607	0.2065	0.0433	0.9581	0.9632	0.0026	1.861e-06
rs142756787	4	63672133	T	C	0.0108	-0.4277	0.0851	0.0074	0.0129	0.0027	5.066e-07
rs116483533	4	85497376	T	C	0.962	0.2067	0.0423	0.9613	0.9632	9e-04	1.015e-06
rs113211257	4	86723692	C	G	0.9853	0.3944	0.0795	0.9816	0.9903	0.0043	6.991e-07
rs142374514	4	100236580	T	G	0.0217	-0.4053	0.0716	0.0065	0.0257	0.0079	1.495e-08
rs77531807	4	102042254	T	C	0.0402	-0.2338	0.0478	0.0323	0.0478	0.0078	1.032e-06
rs114464705	4	126461484	T	C	0.9654	0.2689	0.0579	0.9613	0.989	0.0098	3.434e-06
rs73863409	4	137115679	A	G	0.9776	0.3054	0.053	0.9774	0.9779	2e-04	8.383e-09
rs62316653	4	138112096	A	T	0.0156	-0.3786	0.0705	0.0147	0.0161	7e-04	7.723e-08
rs75962446	4	154987422	A	G	0.0156	-0.3477	0.074	0.0147	0.0161	7e-04	2.633e-06
rs116079683	4	178494203	T	C	0.9853	0.4154	0.0826	0.9839	0.9963	0.004	4.894e-07
rs150562120	5	2783399	C	G	0.0536	-0.2004	0.0436	0.029	0.0662	0.0176	4.389e-06
rs116089633	5	24915897	A	G	0.9811	0.3664	0.0644	0.9807	0.9816	5e-04	1.272e-08
rs13167498	5	66158057	T	C	0.015	-0.5015	0.0691	0.0129	0.0184	0.0027	4.031e-13
rs115702537	5	91153558	T	C	0.0088	-0.5079	0.1011	0.0074	0.0097	0.0011	5.099e-07
rs114689181	5	117584170	T	C	0.9742	0.2609	0.057	0.9706	0.9774	0.0034	4.664e-06
rs189213280	5	125901357	T	C	0.0155	-0.5128	0.0916	0.0032	0.0184	0.006	2.161e-08
rs73789307	5	134663667	T	C	0.0245	-0.321	0.0618	0.0147	0.029	0.0067	2.037e-07
rs115643994	5	141202343	C	G	0.9882	0.3766	0.0819	0.9853	0.9903	0.0025	4.222e-06
rs141852011	5	154748560	C	G	0.0154	-0.3431	0.0732	0.0129	0.0184	0.0027	2.739e-06
rs114445756	5	176003193	A	G	0.0093	-0.509	0.0971	0.0065	0.011	0.0022	1.585e-07
rs4959583	6	1608845	A	C	0.0224	-0.3181	0.0583	0.0221	0.0226	2e-04	4.851e-08
rs74331294	6	16447229	T	C	0.0089	-0.4703	0.0985	0.0065	0.011	0.0023	1.807e-06
rs76148551	6	22825864	A	G	0.0067	-0.8048	0.1128	0.0065	0.0074	4e-04	9.822e-13
rs115927448	6	35694150	A	G	0.0207	-0.2875	0.0616	0.0074	0.0226	0.0051	3.034e-06
rs111346108	6	40505575	A	G	0.0069	-0.5574	0.1022	0.0065	0.0074	4e-04	4.892e-08
rs142214106	6	57949341	C	G	0.949	0.1886	0.0415	0.9448	0.9516	0.0033	5.393e-06
rs58805247	6	77492266	T	C	0.0197	-0.3235	0.0674	0.0129	0.0257	0.0064	1.571e-06
rs76398877	6	91876245	T	G	0.02	-0.3146	0.0694	0.0074	0.0226	0.0057	5.751e-06
rs12211335	6	114790125	A	G	0.819	0.1035	0.0229	0.8125	0.8226	0.0048	6.371e-06
rs117417213	6	124924955	T	C	0.0146	-0.3719	0.0752	0.011	0.0161	0.0023	7.555e-07
rs116978629	6	127497275	T	C	0.0333	-0.2416	0.0505	0.0147	0.0387	0.01	1.687e-06
rs11753644	6	150615150	A	C	0.0613	-0.1742	0.038	0.0581	0.0662	0.004	4.539e-06
rs35952683	6	151542145	A	G	0.0683	-0.1602	0.0344	0.0581	0.0809	0.0113	3.214e-06
rs148405405	6	152621955	A	G	0.9917	0.4778	0.1064	0.9903	0.9963	0.0025	7.157e-06
rs77971746	6	155164933	A	G	0.0285	-0.2847	0.0584	0.0184	0.0323	0.0062	1.105e-06
rs149916162	6	163282509	A	G	0.9943	0.7831	0.1248	0.9926	0.9968	0.002	3.479e-10
rs77284335	7	4230099	A	G	0.0448	-0.2436	0.0447	0.029	0.0551	0.0128	5.107e-08
rs10279310	7	21970993	A	G	0.2871	-0.0916	0.0193	0.2806	0.2978	0.0083	2.191e-06
rs117812074	7	45294971	T	C	0.9789	0.2769	0.0621	0.9774	0.989	0.0039	8.345e-06
rs71541991	7	50216190	A	G	0.0156	-0.3147	0.0712	0.0147	0.0161	7e-04	9.915e-06
rs4717097	7	73048479	T	C	0.0034	-0.7933	0.1521	0.0032	0.0037	2e-04	1.83e-07
rs28381784	7	87238517	A	G	0.9609	0.2097	0.0473	0.9581	0.9669	0.0041	9.103e-06
rs2906786	7	112136263	T	C	0.0419	-0.2126	0.0437	0.0184	0.0484	0.0123	1.125e-06
rs62622406	7	131883311	T	C	0.0132	-0.3911	0.0813	0.0074	0.0161	0.0042	1.505e-06
rs28525240	8	4462281	A	C	0.9761	0.2815	0.059	0.9743	0.9774	0.0016	1.833e-06
rs117568715	8	16106215	T	C	0.9762	0.3447	0.075	0.9706	0.9935	0.0099	4.367e-06
rs73631040	8	20804931	A	G	0.0585	-0.1877	0.0384	0.0548	0.0625	0.0038	1.046e-06
rs118104406	8	37526822	T	C	0.0034	-0.7306	0.1522	0.0032	0.0037	2e-04	1.573e-06
rs144779810	8	49180679	T	C	0.0212	-0.2853	0.062	0.0129	0.0257	0.0061	4.203e-06
rs58554023	8	59071852	T	C	0.0277	-0.2835	0.055	0.0257	0.029	0.0016	2.507e-07
rs118038388	8	60008250	T	C	0.0145	-0.3445	0.0761	0.011	0.0161	0.0024	6.013e-06
rs148157461	8	65335370	A	G	0.0055	-0.8632	0.1297	0.0037	0.0065	0.0013	2.849e-11
rs72672423	8	77520089	A	T	0.9913	0.4733	0.092	0.9903	0.9926	0.0012	2.688e-07
rs139332881	8	106248902	A	G	0.009	-0.4629	0.0923	0.0074	0.0097	0.0011	5.331e-07
rs11778703	8	111553549	A	G	0.9342	0.1636	0.0348	0.9191	0.9452	0.0129	2.651e-06
rs11995254	8	140855783	T	C	0.0534	-0.1985	0.0407	0.0452	0.0625	0.0087	1.09e-06
rs7018969	9	796552	T	C	0.0087	-0.5609	0.1041	0.0037	0.0097	0.0022	7.139e-08
rs117070500	9	12391616	T	C	0.976	0.2827	0.0567	0.9742	0.9779	0.0019	6.187e-07
rs145065109	9	16274243	T	G	0.9911	0.4585	0.0961	0.9903	0.9926	0.0011	1.833e-06
rs72689845	9	21132943	A	G	0.9877	0.3861	0.0807	0.9871	0.989	9e-04	1.73e-06
rs56942085	9	28518911	A	G	0.0313	-0.3218	0.0525	0.0226	0.0404	0.0089	8.576e-10
rs143755413	9	76935121	A	T	0.9842	0.3818	0.0733	0.9816	0.9871	0.0027	1.93e-07
rs62573417	9	80177622	T	G	0.9844	0.3294	0.0733	0.9839	0.9853	7e-04	7.079e-06
rs28548527	9	93249735	T	C	0.9522	0.1994	0.0438	0.9484	0.9596	0.0053	5.29e-06
rs72735013	9	107682377	A	T	0.0419	-0.2052	0.0458	0.0368	0.0452	0.0041	7.415e-06
rs10980967	9	114372703	A	T	0.9854	0.397	0.0851	0.9839	0.9963	0.0041	3.115e-06
rs150376078	9	135364201	T	C	0.9796	0.2811	0.0632	0.9774	0.9853	0.0035	8.651e-06
rs7848753	9	135409036	A	C	0.9914	0.5153	0.1007	0.9903	0.9963	0.0023	3.082e-07
rs112316758	9	139375792	A	G	0.012	-0.6923	0.0954	0.0032	0.0147	0.0049	4.058e-13
rs149809983	10	11415497	T	C	0.021	-0.3212	0.0638	0.0161	0.0257	0.0048	4.716e-07
rs12413908	10	17695772	A	G	0.9484	0.1991	0.0415	0.9484	0.9485	1e-04	1.569e-06
rs77429349	10	29673366	T	G	0.9787	0.2961	0.0627	0.9774	0.9816	0.0019	2.363e-06
rs147350569	10	33910937	T	C	0.9776	0.3225	0.0596	0.9774	0.9779	2e-04	6.389e-08
rs116914758	10	60999113	T	C	0.0108	-0.4978	0.0881	0.0065	0.0147	0.0041	1.586e-08
rs10996615	10	67489783	T	C	0.9908	0.4645	0.0954	0.989	0.9935	0.0022	1.116e-06
rs10748876	10	83822402	C	G	0.9541	0.2052	0.04	0.9516	0.9596	0.0037	2.808e-07
rs76571821	10	123745884	A	G	0.0239	-0.2947	0.0653	0.0129	0.0294	0.0078	6.429e-06
rs12790431	11	1672975	C	G	0.9725	0.2851	0.0596	0.9669	0.9871	0.009	1.692e-06
rs58462333	11	3138503	A	G	0.7203	0.0874	0.0196	0.7032	0.7426	0.0195	8.141e-06
rs72864602	11	15978961	A	C	0.9844	0.3537	0.0752	0.9839	0.9853	7e-04	2.572e-06
rs75122036	11	16951702	A	G	0.9932	0.4814	0.108	0.9926	0.9935	4e-04	8.262e-06
rs79461033	11	18710323	T	C	0.0157	-0.4809	0.0889	0.0032	0.0184	0.0058	6.236e-08
rs146387678	11	21364577	T	C	0.0095	-0.5278	0.1009	0.0065	0.011	0.0022	1.709e-07
rs74771034	11	41251016	A	G	0.0214	-0.3061	0.0642	0.0161	0.0257	0.0048	1.872e-06
rs56105597	11	63413554	A	T	0.0487	-0.217	0.0429	0.0387	0.0588	0.0101	4.161e-07
rs111472085	11	65313707	A	G	0.0177	-0.3741	0.0791	0.0037	0.0193	0.0048	2.236e-06
rs35165133	11	75298917	A	C	0.0182	-0.3052	0.0635	0.0147	0.0193	0.002	1.554e-06
rs116469755	11	85534008	A	G	0.0086	-0.4576	0.1011	0.0037	0.0097	0.0023	6.073e-06
rs78935575	11	87571846	T	G	0.9888	0.4244	0.0945	0.9871	0.9963	0.0036	7.179e-06
rs148552492	11	95807678	T	C	0.0156	-0.3538	0.0721	0.0147	0.0161	7e-04	9.152e-07
rs12805758	11	110382942	T	G	0.1086	-0.1271	0.0281	0.1066	0.1097	0.0015	6.287e-06
rs61903373	11	121706514	A	G	0.0237	-0.3329	0.0647	0.011	0.0258	0.0051	2.662e-07
rs182756073	11	124475448	C	G	0.0123	-0.3721	0.08	0.011	0.0129	9e-04	3.29e-06
rs76543347	11	133247155	T	G	0.012	-0.4286	0.091	0.0074	0.0129	0.002	2.445e-06
rs61909257	12	4513096	A	G	0.0394	-0.2333	0.0466	0.0387	0.0404	8e-04	5.638e-07
rs117491465	12	23345722	A	G	0.0409	-0.2126	0.0454	0.029	0.0478	0.0091	2.856e-06
rs117161657	12	29955664	T	C	0.943	0.1856	0.0408	0.9375	0.9484	0.0054	5.497e-06
rs75519649	12	31106856	A	G	0.0089	-0.4656	0.0986	0.0065	0.011	0.0023	2.34e-06
rs73126100	12	67296521	T	C	0.9877	0.4108	0.0865	0.9853	0.9903	0.0025	2.057e-06
rs139786748	12	70382747	T	C	0.991	0.6109	0.1063	0.989	0.9968	0.0034	9.21e-09
rs117661964	12	70990991	T	C	0.0472	-0.2251	0.0393	0.0441	0.0484	0.0019	1.056e-08
rs76225687	12	74103089	A	C	0.9846	0.3312	0.0729	0.9816	0.9871	0.0027	5.488e-06
rs35820500	12	105128276	A	G	0.0172	-0.3097	0.0684	0.0161	0.0184	0.0011	5.874e-06
rs74541428	12	114984510	A	C	0.0625	-0.1881	0.0373	0.0588	0.0645	0.0027	4.736e-07
rs73206023	12	117576080	A	G	0.0117	-0.4503	0.0865	0.0074	0.0129	0.0023	1.908e-07
rs6486622	12	128909299	A	T	0.981	0.3127	0.0673	0.9807	0.9816	5e-04	3.363e-06
rs78205315	12	130455102	T	C	0.9716	0.2704	0.0592	0.9677	0.9816	0.0062	4.934e-06
rs9507687	13	26813338	A	G	0.9847	0.366	0.0755	0.9816	0.9871	0.0027	1.244e-06
rs112886155	13	40556089	A	T	0.974	0.2874	0.0548	0.971	0.9779	0.0035	1.536e-07
rs114613191	13	46791947	A	G	0.0069	-0.5755	0.1072	0.0065	0.0074	4e-04	7.98e-08
rs74446273	13	54993999	T	C	0.972	0.2698	0.0552	0.9669	0.9774	0.0053	1.002e-06
rs17089777	13	73391993	A	G	0.9913	0.5599	0.0991	0.9903	0.9963	0.0022	1.601e-08
rs7319751	13	75599497	T	C	0.1069	-0.131	0.0296	0.1029	0.1097	0.0034	9.698e-06
rs118150308	13	93658760	A	C	0.0262	-0.3122	0.0619	0.0147	0.029	0.0057	4.47e-07
rs140467359	13	107882569	T	C	0.0272	-0.296	0.0505	0.0257	0.029	0.0016	4.609e-09
rs79628027	14	45396909	T	C	0.9688	0.2891	0.0529	0.9677	0.9706	0.0014	4.599e-08
rs61746615	14	65771050	A	G	0.009	-0.5512	0.107	0.0032	0.011	0.0034	2.588e-07
rs77031959	14	87603740	T	C	0.991	0.4965	0.0938	0.9903	0.9926	0.0011	1.215e-07
rs143117247	15	32987718	A	G	0.9878	0.3825	0.0846	0.9871	0.989	9e-04	6.153e-06
rs7178746	15	34213238	A	G	0.9883	0.5017	0.1013	0.9853	0.9968	0.0051	7.273e-07
rs60880846	15	35640685	T	G	0.9803	0.3245	0.0673	0.9743	0.9871	0.0064	1.428e-06
rs12101832	15	42514103	T	C	0.0191	-0.3245	0.0659	0.0184	0.0193	4e-04	8.39e-07
rs113652541	15	53573692	A	G	0.0117	-0.5581	0.0862	0.0037	0.0129	0.0031	9.306e-11
rs78761749	15	55267055	A	C	0.0304	-0.2291	0.0509	0.0258	0.0368	0.0054	6.661e-06
rs186329938	15	71861084	T	C	0.0201	-0.3133	0.0687	0.0074	0.0226	0.0056	5.058e-06
rs141805715	15	89768414	T	C	0.0184	-0.357	0.0681	0.0161	0.0221	0.0029	1.595e-07
rs62030796	16	427010	T	C	0.0374	-0.2537	0.0493	0.0258	0.0478	0.011	2.665e-07
rs794428	16	11268431	A	G	0.3828	-0.0854	0.0189	0.3713	0.3903	0.0093	6.603e-06
rs139737667	16	21814703	T	G	0.0092	-0.4789	0.0947	0.0065	0.011	0.0022	4.233e-07
rs117019660	16	30660426	C	G	0.9917	0.4716	0.1063	0.9903	0.9963	0.0025	9.154e-06
rs62036975	16	56827367	C	G	0.9884	0.4121	0.0917	0.9853	0.9935	0.004	6.954e-06
rs8052541	16	84602880	T	C	0.911	0.1625	0.031	0.9081	0.9129	0.0024	1.639e-07
rs111575892	16	88695020	A	G	0.9429	0.175	0.037	0.9387	0.9522	0.0063	2.282e-06
rs62060415	17	12720570	A	G	0.0136	-0.3639	0.0776	0.0129	0.0147	9e-04	2.728e-06
rs146194846	17	15488858	A	G	0.0184	-0.3534	0.0666	0.0161	0.0221	0.0029	1.102e-07
rs116920984	17	40491135	A	G	0.0597	-0.1788	0.0379	0.0548	0.0662	0.0056	2.439e-06
rs78873696	17	48720808	T	G	0.0266	-0.2397	0.0519	0.0221	0.029	0.0033	3.809e-06
rs62069508	17	70676394	A	G	0.0104	-0.4746	0.0907	0.0097	0.011	7e-04	1.659e-07
rs181346009	17	72087848	T	C	0.0089	-0.542	0.0948	0.0074	0.0097	0.0011	1.093e-08
rs79118271	17	77984827	T	G	0.9798	0.2954	0.0653	0.9774	0.9853	0.0036	6.191e-06
rs144686651	18	4976195	A	G	0.9913	0.5158	0.0973	0.989	0.9935	0.0023	1.15e-07
rs12968621	18	20956352	T	C	0.1292	-0.1366	0.0262	0.1161	0.1471	0.0153	1.765e-07
rs111669149	18	32146132	A	G	0.0142	-0.4284	0.0886	0.0037	0.0161	0.0045	1.327e-06
rs886297	18	55004011	A	G	0.9247	0.15	0.0337	0.9154	0.9355	0.01	8.606e-06
rs79055795	18	63639040	A	G	0.9915	0.5724	0.1116	0.989	0.9968	0.0036	2.892e-07
rs10410403	19	7018508	A	G	0.1065	-0.1278	0.0278	0.0968	0.1176	0.0104	4.343e-06
rs113113850	19	11857356	T	C	0.0141	-0.4605	0.0899	0.0037	0.0161	0.0046	2.998e-07
rs35380755	19	28567002	T	C	0.0086	-0.4333	0.093	0.0074	0.0097	0.0012	3.197e-06
rs73026266	19	31431989	A	C	0.9932	0.5417	0.1071	0.9926	0.9935	4e-04	4.289e-07
rs892028	19	50411742	A	G	0.0787	-0.1565	0.0342	0.071	0.0882	0.0086	4.656e-06
rs146322290	19	52113318	A	G	0.027	-0.2644	0.0546	0.0221	0.029	0.0032	1.257e-06
rs7256245	19	54754737	A	G	0.0067	-0.7051	0.1227	0.0065	0.0074	4e-04	9.081e-09
rs75617203	20	1410413	A	G	0.0561	-0.1787	0.0392	0.0515	0.0581	0.003	4.997e-06
rs116992742	20	18854245	T	C	0.9842	0.3372	0.0734	0.9816	0.9871	0.0027	4.349e-06
rs143953256	20	19227962	A	G	0.02	-0.3447	0.0704	0.0074	0.0226	0.0057	9.884e-07
rs146047594	20	45304984	T	C	0.0304	-0.2427	0.0488	0.029	0.0331	0.0019	6.61e-07
rs149486576	20	55291485	T	C	0.0128	-0.41	0.0884	0.0065	0.0184	0.006	3.507e-06
rs138786310	20	59613099	A	G	0.0284	-0.265	0.059	0.011	0.0323	0.0082	7.074e-06
rs149075032	21	34949208	T	C	0.9915	0.5706	0.1112	0.989	0.9968	0.0036	2.896e-07
rs116961035	21	37476930	T	C	0.0144	-0.3849	0.0871	0.0065	0.0184	0.0056	9.975e-06
rs116924716	22	20181043	A	G	0.0101	-0.5466	0.1055	0.0065	0.0147	0.0041	2.221e-07
rs75963052	22	40151101	A	G	0.9741	0.2653	0.0577	0.971	0.9816	0.0049	4.316e-06
rs135080	22	43824571	T	C	0.9674	0.2337	0.052	0.9632	0.971	0.0039	6.968e-06
rs78162224	22	51115782	A	C	0.8987	0.136	0.0295	0.8935	0.9044	0.0055	4.069e-06
rs34521329	1	24861301	A	T	0.0819	-0.2242	0.0499	0.0772	0.0871	0.0049	7.118e-06
rs2043601	1	77022941	T	C	0.0753	-0.2408	0.051	0.0698	0.0806	0.0054	2.326e-06
rs28782872	1	188672728	A	G	0.0515	-0.2945	0.0625	0.0441	0.0581	0.007	2.47e-06
rs112261053	1	190844699	A	G	0.9896	0.6667	0.1323	0.989	0.9903	7e-04	4.651e-07
rs1539077	1	234630109	T	C	0.8057	0.1537	0.0345	0.8051	0.8065	7e-04	8.323e-06
rs143085293	2	34268368	T	G	0.0232	-0.5051	0.1001	0.011	0.029	0.0084	4.514e-07
rs138419296	2	103676486	T	C	0.0446	-0.348	0.0679	0.0441	0.0452	5e-04	2.996e-07
rs10164733	2	115289550	A	C	0.0157	-0.5732	0.1177	0.0065	0.0184	0.005	1.125e-06
rs140520049	2	181853982	T	C	0.9892	0.6489	0.1351	0.9871	0.9926	0.0027	1.556e-06
rs73127957	3	8558086	A	G	0.9864	0.4981	0.1086	0.9839	0.989	0.0025	4.482e-06
rs73123055	3	11581670	T	C	0.0186	-0.4974	0.1061	0.0097	0.0221	0.0056	2.754e-06
rs138820431	3	61358935	A	G	0.019	-0.5034	0.0896	0.0184	0.0193	5e-04	1.896e-08
rs183359425	4	12416447	T	C	0.0197	-0.4543	0.0969	0.011	0.0226	0.005	2.756e-06
rs141884981	4	99712167	A	C	0.9897	0.74	0.1456	0.989	0.9903	7e-04	3.712e-07
rs76627154	4	154923576	T	G	0.0109	-0.6406	0.1337	0.0074	0.0129	0.0027	1.663e-06
rs1807357	4	182545045	T	G	0.8684	0.2033	0.0411	0.8452	0.8897	0.0222	7.605e-07
rs13155727	5	83495204	A	G	0.1445	-0.1755	0.0374	0.1258	0.1581	0.0159	2.677e-06
rs115356417	5	107156798	C	G	0.0104	-0.5957	0.1339	0.0097	0.011	7e-04	8.629e-06
rs72791395	5	135217807	A	G	0.0485	-0.3397	0.0592	0.0404	0.0548	0.0071	9.662e-09
rs74585847	5	143143710	A	T	0.008	-0.7817	0.166	0.0037	0.0097	0.0027	2.473e-06
rs116266819	6	67330367	T	G	0.9606	0.3099	0.0701	0.9548	0.9706	0.0076	9.765e-06
rs1886254	6	84851397	T	G	0.1241	-0.2029	0.041	0.1032	0.136	0.0158	7.57e-07
rs140673786	7	13639549	A	G	0.9905	0.6863	0.1545	0.989	0.9968	0.0031	8.882e-06
rs79106838	7	21976839	T	G	0.7712	0.1549	0.0319	0.7581	0.7831	0.0125	1.217e-06
rs7799384	7	30910728	A	G	0.0461	-0.2973	0.0669	0.0387	0.0515	0.0063	8.671e-06
rs77411236	7	48246292	A	G	0.9688	0.3633	0.078	0.9669	0.971	0.002	3.167e-06
rs148973843	7	99782869	T	C	0.986	0.6239	0.133	0.9839	0.9963	0.0047	2.721e-06
rs75068018	8	32529520	A	T	0.9694	0.3809	0.0765	0.9645	0.9816	0.0077	6.467e-07
rs16921345	8	57842598	A	G	0.0104	-0.5978	0.1328	0.0097	0.011	7e-04	6.766e-06
rs72716493	8	132287427	T	C	0.0195	-0.4452	0.0989	0.0147	0.0226	0.0038	6.734e-06
rs116927692	8	142974018	T	C	0.9746	0.4423	0.0866	0.9706	0.9807	0.0049	3.233e-07
rs111318610	9	89218489	A	G	0.9841	0.7022	0.1582	0.9839	0.9926	0.0013	9.014e-06
rs112038843	9	115438071	A	G	0.981	0.4563	0.0986	0.9774	0.9853	0.0039	3.675e-06
rs7914383	10	5416421	A	G	0.1152	-0.1859	0.042	0.1103	0.1194	0.0045	9.77e-06
rs143216794	10	18599333	A	G	0.0247	-0.5579	0.0904	0.0184	0.029	0.0052	6.663e-10
rs139167810	11	11726356	T	G	0.0104	-0.6256	0.1348	0.0097	0.011	7e-04	3.483e-06
rs71479002	11	12612922	A	G	0.9244	0.2369	0.0526	0.9228	0.9258	0.0015	6.609e-06
rs117901415	11	33067296	A	G	0.9688	0.3786	0.083	0.9632	0.9774	0.0069	5.074e-06
rs7117384	11	34496466	C	G	0.1333	-0.2053	0.0428	0.0839	0.1691	0.0421	1.602e-06
rs1540228	11	131089354	A	G	0.8916	0.2093	0.0447	0.8897	0.8935	0.0019	2.848e-06
rs117765826	12	24473525	T	C	0.0544	-0.2763	0.0613	0.0323	0.0625	0.0134	6.569e-06
rs282316	12	95738633	T	C	0.0686	-0.2543	0.0565	0.0613	0.0735	0.006	6.784e-06
rs55945007	12	111117018	A	G	0.11	-0.2179	0.0459	0.0809	0.129	0.0235	2.076e-06
rs112886155	13	40556089	A	T	0.9743	0.4049	0.0854	0.971	0.9779	0.0035	2.139e-06
rs142294894	13	64692859	A	C	0.9728	0.3798	0.084	0.9677	0.9853	0.0079	6.114e-06
rs4441247	15	39672231	A	T	0.9777	0.4277	0.0958	0.9774	0.9779	3e-04	8.009e-06
rs2415214	15	73236667	T	C	0.9212	0.2344	0.0526	0.9194	0.9228	0.0017	8.203e-06
rs149670556	15	75638873	T	C	0.0321	-0.3568	0.0781	0.0258	0.0368	0.0054	4.91e-06
rs7219780	17	3418554	T	C	0.4952	0.125	0.0273	0.4903	0.5	0.0048	4.588e-06
rs117016097	17	14861087	T	G	0.0155	-0.5409	0.1223	0.0147	0.0161	7e-04	9.764e-06
rs2617928	18	28163313	T	C	0.3331	0.1234	0.0275	0.3309	0.3355	0.0023	7.069e-06
rs111669149	18	32146132	A	G	0.0136	-0.6392	0.1407	0.0037	0.0161	0.005	5.578e-06
rs190028112	18	65855832	C	G	0.0173	-0.5537	0.1128	0.0037	0.0193	0.0053	9.224e-07
rs6040561	20	11331314	T	C	0.1711	-0.1663	0.0364	0.1484	0.1875	0.0193	5.081e-06
rs150362840	20	42943974	C	G	0.0113	-0.5517	0.1162	0.0074	0.0129	0.0025	2.054e-06
rs75421128	1	4535051	A	C	0.0056	-0.7272	0.1504	0.0032	0.0074	0.002	1.334e-06
rs116455686	1	16057029	A	G	0.9966	-0.9278	0.1762	0.9963	0.9968	2e-04	1.396e-07
rs78268551	1	36960398	T	C	0.9877	-0.4378	0.0957	0.9853	0.9935	0.0037	4.793e-06
rs114715171	1	80013275	T	C	0.9944	0.7467	0.1539	0.9935	0.9963	0.0013	1.228e-06
rs76792724	1	110667810	T	G	0.0148	-0.4053	0.0909	0.011	0.0161	0.0022	8.194e-06
rs112179786	1	116295784	A	G	0.0057	-0.824	0.1473	0.0032	0.0074	0.002	2.223e-08
rs72686867	1	163867113	A	G	0.0088	-0.5646	0.1142	0.0065	0.011	0.0023	7.678e-07
rs78132394	1	198733214	T	C	0.0368	-0.2842	0.0601	0.0184	0.0419	0.0097	2.262e-06
rs13396761	2	11111546	A	G	0.9654	0.2676	0.0529	0.9645	0.9669	0.0012	4.151e-07
rs116478736	2	18033652	C	G	0.9909	-0.5144	0.113	0.989	0.9935	0.0023	5.34e-06
rs115783845	2	22332311	A	C	0.983	0.3908	0.0784	0.9816	0.9839	0.0011	6.19e-07
rs144936097	2	30202331	A	G	0.0058	-0.8547	0.1318	0.0037	0.0065	0.0012	8.756e-11
rs72793875	2	30727074	A	G	0.9886	0.4554	0.1026	0.9871	0.9926	0.0025	8.994e-06
rs144665856	2	59588832	T	C	0.9908	0.6549	0.1251	0.9903	0.9963	0.0016	1.643e-07
rs115850543	2	72110659	A	G	0.0352	-0.3015	0.0559	0.0221	0.0419	0.0094	6.843e-08
rs150254420	2	101146812	A	T	0.9852	0.4102	0.0878	0.9839	0.9963	0.0038	2.949e-06
rs111622467	2	105484434	A	C	0.0139	0.4122	0.0883	0.0129	0.0147	9e-04	3.013e-06
rs10164733	2	115289550	A	C	0.0142	-0.4497	0.1001	0.0065	0.0184	0.0057	7.058e-06
rs112204301	2	123049106	A	T	0.0058	-0.6373	0.1439	0.0037	0.0065	0.0012	9.516e-06
rs72867092	2	162831921	A	G	0.9739	0.3118	0.0703	0.9669	0.9839	0.0084	9.06e-06
rs78636564	2	171247512	T	C	0.9369	0.1897	0.0413	0.9338	0.9387	0.0024	4.258e-06
rs113855723	2	182495191	A	G	0.0116	-0.4874	0.1069	0.0065	0.0147	0.004	5.144e-06
rs79232006	2	215940734	T	C	0.9827	0.3735	0.0824	0.9807	0.989	0.0036	5.872e-06
rs1443660	2	226140838	A	T	0.772	-0.1287	0.0251	0.7684	0.7742	0.0028	2.937e-07
rs4663268	2	238805474	A	G	0.4697	-0.0993	0.0217	0.4516	0.4926	0.0204	4.844e-06
rs114319497	3	11440088	T	G	0.0124	-0.5149	0.0965	0.0097	0.0147	0.0025	9.556e-08
rs75961145	3	33917231	C	G	0.0176	-0.4045	0.0889	0.011	0.0193	0.0034	5.388e-06
rs144937950	3	36053578	A	C	0.012	-0.4398	0.0972	0.0097	0.0147	0.0025	5.986e-06
rs143463524	3	44625922	A	G	0.9887	0.4982	0.1038	0.9871	0.9926	0.0025	1.587e-06
rs77116118	3	46326848	T	C	0.9686	0.3849	0.0678	0.9596	0.9839	0.0117	1.358e-08
rs116081721	3	76943591	T	C	0.9723	0.3114	0.0652	0.9669	0.9807	0.0067	1.78e-06
rs74617255	3	104334275	T	C	0.019	-0.3559	0.079	0.0161	0.0221	0.003	6.707e-06
rs116322977	3	126398772	T	C	0.0421	-0.2566	0.0466	0.0387	0.0478	0.0044	3.595e-08
rs62271599	3	145067038	A	G	0.7324	0.1036	0.0235	0.7096	0.7484	0.0191	9.993e-06
rs147200445	4	773523	T	C	0.0243	-0.3677	0.064	0.0184	0.0258	0.003	8.984e-09
rs113210349	4	15914255	T	C	0.0103	-0.4835	0.1048	0.0097	0.011	7e-04	3.967e-06
rs113271848	4	18047475	T	C	0.9932	0.6279	0.1191	0.9926	0.9935	4e-04	1.352e-07
rs56411523	4	36359879	T	C	0.9471	0.2248	0.0472	0.9412	0.9516	0.0052	1.942e-06
rs113211257	4	86723692	C	G	0.9858	0.4541	0.0935	0.9816	0.9903	0.0043	1.202e-06
rs113638989	4	150648114	A	G	0.034	-0.3372	0.058	0.0323	0.0368	0.0022	6.104e-09
rs72703214	4	161685589	T	C	0.0122	-0.4467	0.0947	0.011	0.0129	9e-04	2.373e-06
rs71610905	4	161778837	A	C	0.9844	0.4134	0.0909	0.9816	0.9871	0.0027	5.421e-06
rs17362598	4	175493706	A	G	0.0316	-0.2921	0.0618	0.0221	0.0355	0.0061	2.285e-06
rs6555135	5	2780756	T	C	0.0108	-0.5845	0.1039	0.0065	0.0147	0.0041	1.873e-08
rs116089633	5	24915897	A	G	0.9811	0.3748	0.0769	0.9807	0.9816	5e-04	1.101e-06
rs74663524	5	35612280	C	G	0.9722	0.2985	0.0668	0.9669	0.9774	0.0053	7.787e-06
rs72754550	5	52065419	A	C	0.9788	0.4297	0.0738	0.9743	0.9839	0.0048	5.832e-09
rs80271344	5	72507181	T	C	0.7927	0.1301	0.0271	0.7839	0.8088	0.0119	1.625e-06
rs58911776	5	76087818	T	C	0.0122	-0.4472	0.098	0.011	0.0129	9e-04	5.039e-06
rs115702537	5	91153558	T	C	0.0089	-0.5573	0.118	0.0074	0.0097	0.0011	2.32e-06
rs73144921	5	96879436	A	G	0.0153	-0.3963	0.0786	0.011	0.0161	0.0019	4.531e-07
rs115811481	5	118604071	A	T	0.0065	0.7624	0.1673	0.0032	0.0074	0.0017	5.179e-06
rs75893502	5	131813827	T	C	0.0227	-0.3343	0.0738	0.0193	0.0257	0.0032	5.895e-06
rs72832135	5	149434954	T	C	0.0445	-0.2792	0.0597	0.011	0.0484	0.0114	2.902e-06
rs115982359	6	7643368	T	C	0.9813	0.3478	0.0777	0.9779	0.9839	0.0029	7.576e-06
rs147486668	6	7715481	A	C	0.0214	-0.4081	0.0761	0.0184	0.0226	0.0019	8.117e-08
rs76148551	6	22825864	A	G	0.0067	-0.8175	0.1391	0.0065	0.0074	4e-04	4.186e-09
rs3128935	6	32972404	T	C	0.9704	0.2669	0.0597	0.9677	0.9779	0.0045	7.744e-06
rs72863021	6	41575243	C	G	0.0755	0.1988	0.0425	0.071	0.0809	0.0049	2.908e-06
rs7747763	6	44534397	T	C	0.9933	0.7212	0.1444	0.9926	0.9935	4e-04	5.91e-07
rs80260451	6	51601083	T	C	0.9813	0.4757	0.0903	0.9743	0.9935	0.0093	1.385e-07
rs1409838	6	112305532	C	G	0.902	0.1589	0.0352	0.8934	0.9097	0.0081	6.239e-06
rs140626074	7	40393739	A	G	0.0105	0.4044	0.0906	0.0097	0.011	7e-04	8.153e-06
rs73132209	7	54269799	T	C	0.9943	0.7509	0.1497	0.9926	0.9968	0.002	5.303e-07
rs112832953	7	67298347	C	G	0.9708	0.3134	0.063	0.9706	0.971	2e-04	6.607e-07
rs4717097	7	73048479	T	C	0.0034	-0.9849	0.1772	0.0032	0.0037	2e-04	2.707e-08
rs62486285	7	101945583	T	C	0.0123	-0.481	0.0927	0.011	0.0129	9e-04	2.115e-07
rs6953760	7	114819942	A	G	0.9797	0.3386	0.0761	0.9774	0.9853	0.0036	8.566e-06
rs79383479	7	114879286	A	G	0.9881	0.4175	0.0856	0.9871	0.989	9e-04	1.079e-06
rs117224883	7	126719932	T	C	0.9697	0.346	0.0737	0.9677	0.9963	0.0073	2.702e-06
rs118104406	8	37526822	T	C	0.0034	-1.0038	0.1762	0.0032	0.0037	2e-04	1.208e-08
rs148157461	8	65335370	A	G	0.0056	-0.8158	0.1539	0.0037	0.0065	0.0013	1.144e-07
rs138578716	8	89085842	T	C	0.9898	0.5485	0.102	0.989	0.9903	7e-04	7.638e-08
rs75193401	8	96276391	T	C	0.0056	-0.7009	0.1512	0.0032	0.0074	0.002	3.545e-06
rs112129734	8	137914541	A	C	0.9184	0.2202	0.04	0.9097	0.9412	0.0141	3.725e-08
rs7822986	8	143957856	A	G	0.5629	0.0951	0.0208	0.5548	0.5735	0.0093	4.975e-06
rs117052268	9	959136	T	G	0.0216	-0.3305	0.0646	0.0193	0.0257	0.0031	3.096e-07
rs145129880	9	13676389	T	G	0.9776	0.2925	0.0655	0.9774	0.9779	2e-04	8.001e-06
rs192976778	9	78383794	T	C	0.0034	-0.9597	0.1768	0.0032	0.0037	2e-04	5.698e-08
rs7852951	9	89874166	A	G	0.9137	0.1642	0.0363	0.9129	0.9154	0.0012	5.929e-06
rs17506543	9	94422821	T	G	0.8885	-0.1405	0.0316	0.886	0.8903	0.0021	9.05e-06
rs148670888	9	129710717	T	C	0.9811	0.3883	0.0793	0.9779	0.9839	0.003	9.783e-07
rs2398193	10	5065756	T	C	0.91	-0.1798	0.0396	0.8968	0.9448	0.0214	5.637e-06
rs7082945	10	33889887	T	C	0.9742	0.2988	0.0668	0.9742	0.9743	0	7.809e-06
rs77495194	10	84282475	T	C	0.0114	-0.5369	0.1068	0.0065	0.0147	0.004	4.98e-07
rs118081435	10	127383296	T	C	0.0293	-0.299	0.0638	0.0221	0.0323	0.0046	2.82e-06
rs55862536	11	3141537	T	C	0.7462	0.1153	0.0232	0.7355	0.761	0.0126	6.349e-07
rs117856335	11	42406542	A	G	0.0118	-0.6049	0.1174	0.0032	0.0147	0.005	2.593e-07
rs12805758	11	110382942	T	G	0.1087	-0.1494	0.0329	0.1066	0.1097	0.0015	5.451e-06
rs11218199	11	121064524	T	C	0.0197	0.3516	0.0795	0.0147	0.0226	0.0038	9.653e-06
rs146464336	11	127683395	T	C	0.9757	0.3209	0.0725	0.9742	0.9963	0.0055	9.597e-06
rs78817088	11	133278113	A	G	0.0409	-0.2784	0.0548	0.0355	0.0478	0.0061	3.708e-07
rs10505799	12	16446268	T	C	0.9501	0.2444	0.0475	0.9485	0.9516	0.0015	2.715e-07
rs10842437	12	25105701	T	C	0.0142	0.4458	0.0925	0.011	0.0161	0.0025	1.435e-06
rs112648839	12	30940050	A	G	0.9546	0.2566	0.0561	0.9412	0.9742	0.0162	4.894e-06
rs3814774	12	53473298	T	G	0.0428	-0.2383	0.053	0.0419	0.0441	0.0011	6.828e-06
rs77637411	12	110651971	A	G	0.9791	0.3916	0.0863	0.9774	0.9963	0.0054	5.724e-06
rs117924752	12	119256720	T	C	0.9667	0.2882	0.0593	0.9645	0.9706	0.0029	1.188e-06
rs7313414	12	121533098	C	G	0.9886	0.5127	0.1117	0.9871	0.9963	0.0034	4.395e-06
rs6486622	12	128909299	A	T	0.981	0.4264	0.0772	0.9807	0.9816	5e-04	3.323e-08
rs17381373	13	109002944	T	G	0.0589	-0.1975	0.0445	0.0516	0.0662	0.0073	9.132e-06
rs860325	14	57344118	A	T	0.1285	-0.1509	0.0316	0.1258	0.1324	0.0032	1.746e-06
rs140883838	14	81514164	A	G	0.0378	-0.2594	0.058	0.0355	0.0404	0.0025	7.836e-06
rs72705242	14	84770549	A	T	0.9857	0.4368	0.0914	0.9839	0.9926	0.0036	1.753e-06
rs58421993	14	88159829	A	G	0.9886	0.5234	0.1101	0.9871	0.9963	0.0034	1.993e-06
rs67131622	15	27581940	A	T	0.9774	0.3571	0.0715	0.9743	0.9807	0.0032	5.87e-07
rs62030796	16	427010	T	C	0.0376	-0.3146	0.0574	0.0258	0.0478	0.011	4.229e-08
rs62030591	16	23839768	T	C	0.0089	-0.5098	0.1126	0.0074	0.0097	0.0011	5.951e-06
rs148679149	16	27084906	A	G	0.0275	-0.2747	0.0615	0.0258	0.0294	0.0018	7.939e-06
rs35065910	16	49739846	A	C	0.9762	-0.3029	0.0651	0.9743	0.9774	0.0015	3.231e-06
rs75255469	16	79306166	T	G	0.0143	-0.5309	0.0898	0.0074	0.0161	0.0036	3.421e-09
rs150715649	16	82670722	T	C	0.009	-0.5168	0.1096	0.0074	0.0097	0.0011	2.427e-06
rs146194846	17	15488858	A	G	0.0185	-0.3664	0.079	0.0161	0.0221	0.0029	3.486e-06
rs77809819	17	33552244	T	C	0.9665	0.3093	0.0673	0.9613	0.989	0.0108	4.283e-06
rs75613774	17	49727587	A	T	0.0262	-0.2966	0.0649	0.0147	0.029	0.0057	4.856e-06
rs144686651	18	4976195	A	G	0.9914	0.7866	0.1091	0.989	0.9935	0.0023	5.576e-13
rs12966257	18	20913842	T	C	0.1239	-0.1447	0.0317	0.1129	0.1397	0.0132	5.076e-06
rs17636088	18	32105640	A	G	0.2956	0.105	0.0226	0.2903	0.3051	0.0071	3.269e-06
rs10401750	19	52670838	A	C	0.9574	0.221	0.0488	0.9522	0.9613	0.0045	6.029e-06
rs117498650	20	1242394	A	G	0.0113	-0.4788	0.1072	0.0065	0.0147	0.0041	7.904e-06
rs75635708	20	19234140	A	G	0.9599	0.3112	0.0558	0.9548	0.9853	0.0114	2.477e-08
rs112265587	20	33319716	T	C	0.9562	0.2476	0.0502	0.9516	0.9669	0.007	8.272e-07
rs116981632	21	28519879	T	C	0.9746	0.3285	0.0736	0.971	0.989	0.0072	8.131e-06
rs147361655	21	42899932	A	G	0.0201	-0.3939	0.0807	0.0074	0.0226	0.0056	1.062e-06
rs73145670	22	17435280	A	G	0.0294	-0.2998	0.0659	0.0226	0.0368	0.0071	5.347e-06
rs77347615	22	33560795	T	C	0.0123	-0.4496	0.0959	0.011	0.0129	9e-04	2.742e-06
rs75963052	22	40151101	A	G	0.9744	0.3131	0.0679	0.971	0.9816	0.005	4.023e-06
rs113799680	22	43628550	T	C	0.114	-0.1609	0.0341	0.1103	0.1161	0.0028	2.405e-06
rs72645956	1	14808571	A	G	0.0176	0.2802	0.0571	0.0097	0.0221	0.0059	9.214e-07
rs116455686	1	16057029	A	G	0.9966	-0.7847	0.1179	0.9963	0.9968	2e-04	2.762e-11
rs116638350	1	35170710	T	C	0.0111	0.4194	0.082	0.0065	0.0147	0.0041	3.162e-07
rs618932	1	58952414	A	G	0.0079	0.4571	0.0972	0.0032	0.011	0.0038	2.559e-06
rs114715171	1	80013275	T	C	0.9942	0.4652	0.1047	0.9935	0.9963	0.0012	8.8e-06
rs72722390	1	91355041	T	C	0.0595	0.146	0.0308	0.0581	0.0625	0.0021	2.161e-06
rs1762495	1	107634116	T	C	0.1767	0.0843	0.0186	0.1581	0.2132	0.0261	5.734e-06
rs4915446	1	200567806	T	C	0.0034	0.561	0.1217	0.0032	0.0037	2e-04	4.043e-06
rs145373667	1	237913754	A	T	0.023	-0.2558	0.056	0.0097	0.0331	0.0116	5.008e-06
rs34096011	2	4057881	T	C	0.2349	-0.0735	0.0163	0.2132	0.2452	0.0149	6.195e-06
rs4669684	2	11208294	T	G	0.3864	-0.0661	0.0143	0.3774	0.4081	0.014	3.947e-06
rs116478736	2	18033652	C	G	0.9913	-0.4547	0.0772	0.989	0.9935	0.0023	3.95e-09
rs75094393	2	23717184	A	C	0.0086	0.3729	0.0806	0.0037	0.0097	0.0023	3.755e-06
rs141875806	2	50268036	A	G	0.0084	0.4363	0.0866	0.0037	0.0097	0.0024	4.768e-07
rs149931646	2	59859609	A	G	0.986	-0.3082	0.0646	0.9816	0.9903	0.0044	1.853e-06
rs111622467	2	105484434	A	C	0.0137	0.3833	0.06	0.0129	0.0147	9e-04	1.684e-10
rs12470771	2	141524101	T	C	0.5395	-0.0709	0.014	0.529	0.5662	0.0168	4.358e-07
rs72621696	2	160778205	A	T	0.9952	0.602	0.1204	0.9926	0.9968	0.002	5.732e-07
rs1443660	2	226140838	A	T	0.7726	-0.088	0.0168	0.7684	0.7742	0.0026	1.737e-07
rs78276863	2	231686032	T	C	0.0083	0.4396	0.0934	0.0032	0.011	0.0037	2.502e-06
rs114799542	3	66522840	T	C	0.0247	0.2035	0.046	0.0221	0.0258	0.0017	9.609e-06
rs73222306	3	131507171	T	C	0.0676	-0.1309	0.028	0.0552	0.071	0.0065	2.814e-06
rs78390870	4	23924897	T	C	0.9826	-0.2795	0.0582	0.9807	0.9926	0.0044	1.595e-06
rs13131708	4	30091953	T	C	0.1222	0.1008	0.0225	0.1213	0.1226	6e-04	7.229e-06
rs114726801	4	70899203	T	C	0.0393	-0.1811	0.0369	0.0387	0.0404	8e-04	9.449e-07
rs115810874	4	109358072	T	G	0.0087	0.4114	0.078	0.0065	0.011	0.0023	1.327e-07
rs113847958	4	145926882	A	C	0.0112	0.3993	0.0861	0.0032	0.0147	0.0053	3.492e-06
rs80236910	4	150654707	A	T	0.0382	-0.1852	0.0384	0.0355	0.0441	0.004	1.443e-06
rs77598761	5	4647548	T	C	0.0263	0.2152	0.0477	0.0184	0.029	0.0047	6.326e-06
rs73132456	5	75696857	A	G	0.0117	0.3243	0.0713	0.0097	0.0147	0.0025	5.494e-06
rs115811481	5	118604071	A	T	0.006	0.7788	0.1209	0.0032	0.0074	0.0019	1.166e-10
rs78436628	5	149501664	T	C	0.0258	0.2382	0.0473	0.0257	0.0258	0	4.74e-07
rs116093329	5	160530841	T	G	0.0085	0.3571	0.0807	0.0065	0.011	0.0023	9.755e-06
rs138790016	5	162892623	A	G	0.0203	0.2383	0.0528	0.0193	0.0221	0.0013	6.467e-06
rs2788219	6	710558	T	C	0.8118	-0.0902	0.0184	0.8032	0.8346	0.014	8.958e-07
rs146280229	6	32017607	C	G	0.0147	0.2942	0.0594	0.011	0.0161	0.0023	7.368e-07
rs115584651	6	110164404	T	C	0.9786	0.2406	0.0516	0.9774	0.9816	0.0019	3.133e-06
rs6912533	6	166608849	T	C	0.6691	-0.0686	0.0155	0.6484	0.7206	0.0327	9.094e-06
rs148385425	7	5919897	A	G	0.0057	0.4748	0.099	0.0037	0.0065	0.0012	1.597e-06
rs73682313	7	17681081	T	G	0.9651	0.2221	0.041	0.9559	0.9742	0.0092	6.124e-08
rs17171611	7	39715958	T	C	0.008	0.4959	0.0934	0.0032	0.011	0.0038	1.088e-07
rs10487946	7	69023630	A	G	0.9833	-0.2944	0.0601	0.9779	0.9871	0.0045	9.819e-07
rs117408685	7	88093641	A	G	0.9941	-0.6843	0.1236	0.9926	0.9968	0.002	3.116e-08
rs117420760	7	128586737	A	G	0.0147	0.3056	0.064	0.0074	0.0161	0.0032	1.77e-06
rs11769666	7	145182288	T	C	0.1089	0.0981	0.0218	0.0919	0.1129	0.0083	6.658e-06
rs10271616	7	155769712	A	C	0.9362	-0.127	0.0286	0.9302	0.9387	0.0039	9.225e-06
rs28374004	8	3942453	T	C	0.9886	-0.3512	0.0769	0.9871	0.9963	0.0034	4.904e-06
rs56996957	8	15972287	A	G	0.9761	-0.2329	0.0487	0.9742	0.9816	0.0032	1.704e-06
rs147205924	8	27801768	A	G	0.0095	0.3176	0.0718	0.0065	0.011	0.0022	9.67e-06
rs4246121	8	87258063	C	G	0.0054	0.5363	0.1042	0.0032	0.0074	0.0021	2.617e-07
rs16875114	8	107821133	T	C	0.0137	0.3212	0.0684	0.0097	0.0184	0.0043	2.616e-06
rs28551743	8	143959412	A	G	0.518	0.0683	0.0139	0.5129	0.5294	0.0076	9.365e-07
rs181555453	9	16669292	A	G	0.99	-0.4124	0.0797	0.9853	0.9935	0.0041	2.275e-07
rs58012407	9	25896382	A	G	0.0083	0.4453	0.0982	0.0065	0.011	0.0022	5.778e-06
rs7852951	9	89874166	A	G	0.9135	0.1105	0.0247	0.9129	0.9154	0.0011	7.741e-06
rs17506543	9	94422821	T	G	0.889	-0.105	0.0212	0.886	0.8903	0.002	7.412e-07
rs34283191	9	103438587	T	C	0.9294	0.1345	0.0262	0.9228	0.9323	0.0043	2.744e-07
rs11790011	9	113659382	T	C	0.991	-0.5431	0.1086	0.989	0.9968	0.0034	5.705e-07
rs2398193	10	5065756	T	C	0.9058	-0.1236	0.0259	0.8968	0.9448	0.0187	1.838e-06
rs75060793	10	22910483	T	C	0.0057	0.4305	0.0961	0.0037	0.0065	0.0012	7.469e-06
rs77422578	10	85665728	T	C	0.0102	0.3155	0.071	0.0097	0.011	7e-04	8.936e-06
rs61872793	10	114826490	T	C	0.0291	0.2076	0.0441	0.029	0.0294	2e-04	2.536e-06
rs72844304	11	3803357	T	G	0.0139	0.4048	0.0671	0.0097	0.0184	0.0043	1.652e-09
rs7925281	11	24964837	C	G	0.0172	0.3096	0.0639	0.0129	0.0221	0.0046	1.265e-06
rs34387203	11	102355185	A	G	0.9966	0.6944	0.1534	0.9963	0.9968	2e-04	6.02e-06
rs6590999	11	102834202	T	C	0.638	0.0786	0.0155	0.6029	0.6548	0.0243	4.064e-07
rs11218199	11	121064524	T	C	0.0205	0.2517	0.0527	0.0147	0.0226	0.0034	1.826e-06
rs10842437	12	25105701	T	C	0.0147	0.3649	0.0606	0.011	0.0161	0.0023	1.769e-09
rs117955313	12	26473374	T	C	0.9889	-0.2588	0.0577	0.9853	0.9903	0.0023	7.175e-06
rs1067522	12	70885794	T	C	0.3371	0.0747	0.0152	0.3088	0.3452	0.0152	8.497e-07
rs6486622	12	128909299	A	T	0.9809	0.2779	0.0526	0.9807	0.9816	4e-04	1.241e-07
rs41291662	13	26597806	A	G	0.9719	-0.2104	0.042	0.9669	0.9742	0.0034	5.4e-07
rs7321214	13	29413983	A	G	0.1744	0.0801	0.0181	0.1581	0.1806	0.0101	9.371e-06
rs142143224	13	54644154	T	C	0.019	0.2377	0.0503	0.0161	0.0221	0.003	2.264e-06
rs78144807	13	94552731	A	G	0.9882	-0.3814	0.0659	0.9871	0.9926	0.0022	7.286e-09
rs118163894	14	38393476	A	G	0.0135	0.2851	0.063	0.0129	0.0147	9e-04	6.125e-06
rs7143701	14	65759533	A	G	0.9786	-0.2327	0.0512	0.9774	0.9816	0.0019	5.536e-06
rs7151969	14	97143227	T	C	0.0143	0.3307	0.066	0.0074	0.0161	0.0036	5.424e-07
rs10851496	15	51434508	T	C	0.542	-0.0649	0.014	0.5226	0.5919	0.0311	3.429e-06
rs117297584	15	80019952	T	C	0.0392	0.1648	0.0367	0.0387	0.0404	8e-04	6.979e-06
rs137925307	15	90737139	A	G	0.9844	-0.2384	0.0533	0.9839	0.9853	7e-04	7.756e-06
rs62030796	16	427010	T	C	0.0349	-0.1824	0.0407	0.0258	0.0478	0.0108	7.55e-06
rs138793109	16	672919	T	C	0.0081	0.4627	0.1021	0.0032	0.011	0.0038	5.891e-06
rs9630638	16	48469680	T	C	0.926	-0.1305	0.0291	0.9258	0.9265	3e-04	7.496e-06
rs74713127	16	86113494	A	C	0.9932	0.4428	0.0985	0.9926	0.9935	4e-04	6.983e-06
rs111423768	17	71446779	A	G	0.0059	0.6591	0.1244	0.0032	0.0074	0.002	1.162e-07
rs58220166	18	10297922	A	G	0.9581	-0.1796	0.0375	0.9548	0.9743	0.0073	1.663e-06
rs118128500	18	13684716	T	C	0.0352	0.1687	0.0377	0.029	0.0478	0.0088	7.867e-06
rs17636088	18	32105640	A	G	0.294	0.0689	0.0151	0.2903	0.3051	0.0064	4.923e-06
rs117779572	18	35024287	T	C	0.0215	-0.2273	0.0505	0.0184	0.0226	0.0018	6.842e-06
rs2589024	18	36981852	T	C	0.0091	-0.3448	0.0751	0.0074	0.0097	0.001	4.435e-06
rs11660923	18	65778339	A	G	0.0869	-0.1143	0.0252	0.0806	0.0993	0.0088	5.648e-06
rs12461965	19	533133	T	C	0.0894	0.1277	0.0251	0.0698	0.0968	0.012	3.806e-07
rs117098717	19	54244250	A	G	0.0786	0.1253	0.0268	0.0478	0.0839	0.0128	2.967e-06
rs118180205	20	15597537	A	G	0.0291	-0.2114	0.0439	0.029	0.0294	2e-04	1.443e-06
rs129365	22	37562254	A	C	0.0068	0.3884	0.0866	0.0065	0.0074	4e-04	7.339e-06
rs62240110	22	43188083	C	G	0.9853	-0.3114	0.0587	0.9839	0.989	0.0023	1.112e-07
rs116455686	1	16057029	A	G	0.9965	-0.7072	0.1285	0.9963	0.9968	2e-04	3.689e-08
rs144556779	1	44979784	A	G	0.0069	-0.583	0.0879	0.0065	0.0074	4e-04	3.278e-11
rs116174973	1	85117083	T	C	0.9742	0.2366	0.0481	0.9742	0.9743	0	8.574e-07
rs112179786	1	116295784	A	G	0.0063	-0.4946	0.1029	0.0032	0.0074	0.0018	1.517e-06
rs149793761	1	158613769	A	G	0.0443	-0.2039	0.0378	0.0387	0.0478	0.0044	6.806e-08
rs74628352	1	165902735	A	G	0.0158	-0.2905	0.065	0.0097	0.0184	0.004	7.879e-06
rs12082666	1	178633144	T	C	0.0125	-0.3152	0.0689	0.0097	0.0147	0.0025	4.74e-06
rs140807368	1	194379933	A	T	0.9809	0.31	0.0571	0.9774	0.9853	0.0039	5.602e-08
rs12128662	1	234601930	A	T	0.0276	-0.2891	0.046	0.0257	0.029	0.0016	3.376e-10
rs143075446	1	245153067	A	C	0.0222	-0.2471	0.0489	0.0221	0.0226	2e-04	4.368e-07
rs4593787	1	246741871	T	G	0.3286	-0.0748	0.0169	0.3258	0.3309	0.0025	9.827e-06
rs72788551	2	21186149	A	G	0.9811	0.3075	0.0598	0.9807	0.9816	5e-04	2.68e-07
rs75094393	2	23717184	A	C	0.0076	0.4311	0.0967	0.0037	0.0097	0.0028	8.279e-06
rs41291163	2	29063510	A	G	0.0394	-0.2158	0.038	0.0387	0.0404	8e-04	1.313e-08
rs143085293	2	34268368	T	G	0.0233	-0.2706	0.0588	0.011	0.029	0.0084	4.245e-06
rs79046765	2	46075249	T	G	0.0069	-0.4278	0.0933	0.0065	0.0074	4e-04	4.56e-06
rs75140676	2	47123660	C	G	0.0077	-0.4502	0.0974	0.0037	0.0097	0.0028	3.767e-06
rs74494582	2	47970098	A	G	0.0138	-0.297	0.0652	0.0129	0.0147	9e-04	5.216e-06
rs111785369	2	57324149	A	T	0.0505	-0.2026	0.0344	0.0441	0.0548	0.0053	3.738e-09
rs115850543	2	72110659	A	G	0.0328	-0.2076	0.0425	0.0221	0.0419	0.0099	1.034e-06
rs150254420	2	101146812	A	T	0.986	0.3627	0.0705	0.9839	0.9963	0.0047	2.692e-07
rs10201023	2	145704055	T	C	0.2278	-0.0895	0.0193	0.2065	0.2426	0.0178	3.749e-06
rs116257438	2	169819199	T	C	0.9781	0.2444	0.0544	0.9743	0.9839	0.0047	7.05e-06
rs57537703	2	174211856	A	G	0.0707	-0.1491	0.0317	0.0419	0.0846	0.02	2.571e-06
rs146313664	2	197515373	T	C	0.0206	-0.2823	0.0592	0.0184	0.0226	0.0021	1.826e-06
rs115313843	2	216203672	T	C	0.9788	0.2962	0.059	0.9742	0.989	0.0068	5.087e-07
rs74468366	3	10431127	A	C	0.9811	0.3422	0.0591	0.9807	0.9816	5e-04	6.896e-09
rs17033273	3	10676697	A	G	0.0131	-0.3286	0.073	0.0097	0.0147	0.0024	6.662e-06
rs144886738	3	11459642	A	G	0.0128	-0.4342	0.0697	0.0065	0.0147	0.0035	4.757e-10
rs115651110	3	22898388	A	C	0.9647	0.2014	0.0434	0.9596	0.9742	0.007	3.401e-06
rs145925405	3	49954864	A	G	0.0144	-0.4314	0.0698	0.011	0.0161	0.0024	6.278e-10
rs114320421	3	54171492	T	C	0.0208	-0.2908	0.0577	0.0193	0.0221	0.0014	4.668e-07
rs4679508	3	59932094	T	C	0.9223	0.1609	0.0303	0.9154	0.9323	0.0083	1.118e-07
rs73133321	3	65445774	A	C	0.0137	-0.43	0.0613	0.0129	0.0147	9e-04	2.266e-12
rs191330484	3	79886294	A	T	0.0118	-0.4708	0.1031	0.0037	0.0129	0.003	4.935e-06
rs150304102	3	101479941	A	C	0.0173	-0.2803	0.0595	0.0161	0.0184	0.0011	2.417e-06
rs116743996	3	104460486	A	C	0.9903	0.3965	0.0808	0.989	0.9935	0.0021	9.153e-07
rs78355642	3	126686486	T	C	0.9587	0.1816	0.0357	0.9548	0.9632	0.0042	3.553e-07
rs114154294	3	145505226	T	G	0.9879	0.381	0.0703	0.9871	0.989	9e-04	5.974e-08
rs114858210	3	157949681	C	G	0.9905	0.3935	0.0836	0.989	0.9935	0.0022	2.494e-06
rs113507111	3	162042335	C	G	0.988	0.4058	0.0706	0.9871	0.989	9e-04	8.982e-09
rs73056774	3	188378741	A	C	0.0105	-0.3469	0.0766	0.0097	0.011	7e-04	5.923e-06
rs17515210	4	36060986	A	G	0.9862	0.3789	0.0781	0.9839	0.9963	0.0048	1.217e-06
rs17462147	4	36400788	C	G	0.9445	0.1583	0.0344	0.9412	0.9484	0.0036	4.27e-06
rs73140614	4	41438391	T	C	0.0086	-0.4163	0.0843	0.0074	0.0097	0.0012	7.977e-07
rs114726801	4	70899203	T	C	0.0397	-0.2079	0.0383	0.0387	0.0404	9e-04	5.934e-08
rs12644295	4	141825421	T	G	0.9831	0.3449	0.0733	0.9807	0.9963	0.0057	2.506e-06
rs72730144	4	152623485	A	C	0.9502	0.1718	0.0356	0.9485	0.9516	0.0015	1.408e-06
rs116089633	5	24915897	A	G	0.9812	0.3209	0.0545	0.9807	0.9816	5e-04	3.89e-09
rs77046762	5	52218902	A	G	0.9891	0.4228	0.0769	0.9871	0.9926	0.0027	3.802e-08
rs114728016	5	76139223	A	G	0.0397	-0.2055	0.0422	0.0387	0.0404	9e-04	1.114e-06
rs111499436	5	102119693	A	C	0.9863	0.4232	0.0801	0.9839	0.9963	0.0049	1.247e-07
rs7708234	5	113466327	T	C	0.6191	-0.0787	0.0171	0.6161	0.6213	0.0026	4.472e-06
rs74846419	5	132710736	T	C	0.0259	-0.2499	0.0515	0.0221	0.029	0.0035	1.213e-06
rs74472521	5	146127530	T	C	0.0244	-0.2604	0.0469	0.0221	0.0258	0.0018	2.829e-08
rs141417506	5	169786338	A	G	0.0142	-0.3526	0.0601	0.0074	0.0161	0.0036	4.503e-09
rs146881427	6	12284412	A	G	0.0195	-0.253	0.0565	0.0161	0.0221	0.0029	7.656e-06
rs16880195	6	18088605	A	G	0.9276	0.1403	0.0315	0.9226	0.9338	0.0056	8.19e-06
rs62395308	6	31433933	A	T	0.9924	-0.4498	0.0979	0.9903	0.9963	0.0029	4.3e-06
rs10947912	6	40715480	C	G	0.8833	0.1101	0.0246	0.875	0.8968	0.0106	7.284e-06
rs140849998	6	45798008	A	T	0.9737	0.2398	0.0531	0.9677	0.9853	0.0083	6.381e-06
rs142364465	6	66722098	A	C	0.0191	-0.2981	0.0582	0.0147	0.0226	0.0039	2.998e-07
rs117250810	6	92885245	T	G	0.0382	-0.1949	0.0416	0.0355	0.0404	0.0025	2.754e-06
rs78116755	6	155906041	T	C	0.9852	0.2904	0.0652	0.9816	0.9903	0.0043	8.49e-06
rs117197252	7	718072	A	G	0.0278	-0.2564	0.0525	0.0129	0.0331	0.0089	1.026e-06
rs148385425	7	5919897	A	G	0.0052	0.5075	0.1132	0.0037	0.0065	0.0014	7.317e-06
rs76933462	7	16838095	A	G	0.0154	-0.319	0.0629	0.0147	0.0161	7e-04	3.915e-07
rs75871930	7	31083284	A	G	0.0407	-0.1792	0.0397	0.0355	0.0441	0.0042	6.237e-06
rs78474333	7	31210541	T	G	0.9039	-0.1159	0.0258	0.9032	0.9044	6e-04	6.924e-06
rs117800680	7	43077978	A	G	0.96	0.1771	0.0397	0.9548	0.9743	0.0086	8e-06
rs13227989	7	67133391	T	C	0.1109	-0.1193	0.025	0.1032	0.1176	0.0072	1.83e-06
rs75820562	7	69465161	A	G	0.007	-0.4921	0.0925	0.0065	0.0074	4e-04	1.043e-07
rs75530307	7	84592456	A	G	0.0116	-0.3713	0.0739	0.0065	0.0147	0.004	4.998e-07
rs112233802	7	95023267	A	G	0.0205	-0.2624	0.056	0.0184	0.0226	0.0021	2.761e-06
rs138561863	7	102753029	A	G	0.9931	0.4858	0.0999	0.9926	0.9935	5e-04	1.152e-06
rs11769666	7	145182288	T	C	0.1043	0.1183	0.0254	0.0919	0.1129	0.0103	3.225e-06
rs138470904	7	157494757	A	G	0.0093	-0.4722	0.0904	0.0032	0.011	0.0033	1.75e-07
rs75408507	8	3946027	T	C	0.9923	0.561	0.0984	0.9903	0.9963	0.0028	1.193e-08
rs11777565	8	9794154	A	G	0.0243	-0.2227	0.0479	0.0221	0.0258	0.0018	3.346e-06
rs13264498	8	34682823	A	G	0.9722	0.2431	0.0502	0.9677	0.9779	0.0051	1.271e-06
rs77528344	8	56685952	C	G	0.0362	-0.2389	0.0419	0.0355	0.0368	6e-04	1.21e-08
rs4246121	8	87258063	C	G	0.0063	0.4726	0.1038	0.0032	0.0074	0.0018	5.335e-06
rs146949353	8	97114902	A	C	0.006	-0.5419	0.1069	0.0032	0.0074	0.0019	4.014e-07
rs74775335	8	97522891	A	G	0.9837	0.2826	0.0629	0.9816	0.9871	0.0027	7.011e-06
rs147307013	8	108954153	T	C	0.988	0.3304	0.0735	0.9871	0.989	9e-04	7.004e-06
rs147594129	8	127972077	A	G	0.0174	-0.2982	0.0618	0.011	0.0226	0.0057	1.403e-06
rs75828476	8	136835221	T	C	0.9714	0.2135	0.0469	0.9677	0.9779	0.0049	5.379e-06
rs77446635	8	143259264	T	C	0.0231	-0.2744	0.0547	0.0147	0.029	0.0071	5.359e-07
rs138560531	8	144112634	T	G	0.9793	0.2457	0.0547	0.9779	0.9807	0.0014	6.944e-06
rs61394380	9	283702	T	C	0.0359	-0.1943	0.0437	0.029	0.0404	0.0056	8.691e-06
rs181555453	9	16669292	A	G	0.988	-0.3668	0.0823	0.9853	0.9935	0.0039	8.34e-06
rs139634461	9	19282963	T	C	0.0092	-0.4274	0.0868	0.0065	0.011	0.0022	8.486e-07
rs2309931	9	74099265	T	C	0.9312	0.1443	0.0318	0.9302	0.9323	0.0011	5.736e-06
rs9409428	9	94335841	A	T	0.8111	0.0978	0.0206	0.8065	0.8162	0.0048	2.057e-06
rs10983077	9	118963983	A	C	0.9896	0.4595	0.0749	0.989	0.9903	7e-04	8.718e-10
rs117062076	9	126970300	A	G	0.0206	-0.2473	0.0507	0.0161	0.0221	0.0026	1.069e-06
rs112316758	9	139375792	A	G	0.013	-0.3681	0.0796	0.0032	0.0147	0.0041	3.708e-06
rs7923476	10	1830144	A	G	0.0195	-0.287	0.0577	0.0074	0.0226	0.0061	6.69e-07
rs1016520	10	14229810	T	G	0.0324	-0.1773	0.0398	0.0257	0.0355	0.0045	8.189e-06
rs114950859	10	33926024	A	C	0.0093	-0.3731	0.0833	0.0065	0.011	0.0022	7.562e-06
rs35353801	10	36386863	A	G	0.9805	0.2672	0.0575	0.9774	0.9853	0.0038	3.4e-06
rs77495194	10	84282475	T	C	0.0124	-0.4242	0.074	0.0065	0.0147	0.0037	9.792e-09
rs182841187	10	99242645	C	G	0.0163	-0.3634	0.0657	0.0074	0.0193	0.0052	3.157e-08
rs12364369	11	7269708	T	C	0.0253	-0.2561	0.0536	0.0184	0.029	0.0051	1.792e-06
rs10834216	11	23885308	T	C	0.0161	0.3114	0.0645	0.0097	0.0184	0.0038	1.377e-06
rs78112569	11	47183690	T	G	0.0191	-0.3051	0.0588	0.0147	0.0226	0.0039	2.075e-07
rs372115729	11	66208416	T	C	0.0164	-0.3063	0.0625	0.011	0.0193	0.004	9.582e-07
rs185209040	11	71732824	A	T	0.0109	-0.4371	0.0844	0.0037	0.0129	0.0038	2.222e-07
rs77568065	11	83150863	T	C	0.007	0.4174	0.092	0.0065	0.0074	4e-04	5.757e-06
rs150348738	11	111047662	T	C	0.0251	-0.2371	0.0509	0.0193	0.0294	0.005	3.126e-06
rs79714405	11	134039559	C	G	0.9619	0.1929	0.0423	0.9548	0.9706	0.0078	5.005e-06
rs12309706	12	18468068	A	T	0.0182	-0.3007	0.0618	0.0129	0.0221	0.0045	1.15e-06
rs143856828	12	52962167	T	C	0.9822	0.2856	0.0614	0.9779	0.9903	0.0059	3.295e-06
rs112728125	12	63021152	A	C	0.9889	0.3564	0.0758	0.9871	0.9926	0.0026	2.568e-06
rs142369761	13	23444290	C	G	0.9885	0.4412	0.0866	0.9871	0.9926	0.0024	3.454e-07
rs17567976	13	66725708	T	G	0.9282	-0.1378	0.0302	0.9258	0.9302	0.0022	4.946e-06
rs140467359	13	107882569	T	C	0.027	-0.2081	0.0449	0.0257	0.029	0.0016	3.527e-06
rs76847160	14	34465232	T	C	0.9888	0.3609	0.0677	0.9871	0.9926	0.0026	9.77e-08
rs7158763	14	44872693	T	C	0.1298	0.0983	0.0222	0.1258	0.1324	0.0032	9.154e-06
rs1270026	14	63285965	A	G	0.0728	-0.1519	0.0306	0.0625	0.0806	0.009	6.66e-07
rs28484723	14	73723629	A	G	0.0903	-0.1239	0.0276	0.0839	0.0956	0.0058	7.376e-06
rs74395709	14	87627415	C	G	0.012	-0.3494	0.0716	0.011	0.0129	9e-04	1.054e-06
rs79235289	14	89649885	C	G	0.0231	-0.2623	0.057	0.011	0.029	0.0085	4.165e-06
rs35330276	15	33022090	A	G	0.1659	-0.0971	0.0217	0.1613	0.1691	0.0038	7.857e-06
rs72714305	15	44014148	T	C	0.0318	-0.2284	0.0471	0.0193	0.0368	0.0079	1.224e-06
rs116762123	15	60390070	A	G	0.9912	0.4892	0.0808	0.9903	0.9926	0.0011	1.441e-09
rs187236774	15	64259838	T	C	0.0313	-0.2152	0.0456	0.029	0.0331	0.002	2.405e-06
rs139202979	15	83335117	A	C	0.9913	0.3849	0.0845	0.9903	0.9926	0.0012	5.25e-06
rs117141944	16	913722	A	G	0.032	-0.1952	0.0426	0.0257	0.0387	0.0065	4.674e-06
rs143727592	16	8926366	T	C	0.0216	-0.3269	0.0566	0.011	0.0258	0.0067	7.667e-09
rs7201826	16	53600010	A	G	0.9704	0.2238	0.0454	0.9677	0.9743	0.0032	8.041e-07
rs77809819	17	33552244	T	C	0.9684	0.235	0.0528	0.9613	0.989	0.0121	8.611e-06
rs112232969	17	40498324	T	C	0.0188	-0.2975	0.0646	0.0074	0.0226	0.0066	4.061e-06
rs17518904	18	51187237	T	C	0.016	-0.3358	0.062	0.0129	0.0184	0.0027	6.258e-08
rs117866902	18	71085236	T	C	0.9897	0.3902	0.0843	0.989	0.9903	7e-04	3.707e-06
rs67585009	19	32618987	A	G	0.1426	-0.1019	0.0226	0.1397	0.1452	0.0027	6.382e-06
rs146322290	19	52113318	A	G	0.0262	-0.2505	0.048	0.0221	0.029	0.0034	1.756e-07
rs6106201	20	2067272	T	C	0.1687	-0.0919	0.02	0.1645	0.1728	0.0041	4.312e-06
rs77217711	20	19244637	T	C	0.0119	-0.3289	0.0722	0.011	0.0129	9e-04	5.195e-06
rs147051190	21	18406738	T	C	0.9908	0.4718	0.0906	0.989	0.9968	0.0033	1.89e-07
rs140934930	22	22247030	T	C	0.0138	-0.2973	0.0662	0.0129	0.0147	9e-04	7.133e-06
rs78877547	22	27325554	T	C	0.0173	-0.2973	0.0599	0.0147	0.0193	0.0023	6.961e-07
rs71319031	22	39733198	T	C	0.9891	0.4067	0.0847	0.9871	0.9963	0.0038	1.583e-06
rs7284620	22	44705188	A	T	0.1997	-0.0905	0.0193	0.1903	0.2096	0.0096	2.663e-06
rs72645956	1	14808571	A	G	0.0187	0.2668	0.0539	0.0097	0.0221	0.0055	7.602e-07
rs116455686	1	16057029	A	G	0.9966	-0.8304	0.117	0.9963	0.9968	2e-04	1.279e-12
rs78268551	1	36960398	T	C	0.9877	-0.3444	0.0649	0.9853	0.9935	0.0038	1.116e-07
rs618932	1	58952414	A	G	0.0086	0.4823	0.0926	0.0032	0.011	0.0036	1.887e-07
rs6658767	1	94529895	T	C	0.0465	0.1523	0.0345	0.0452	0.0478	0.0013	9.923e-06
rs1572282	1	107646623	A	G	0.1817	0.0891	0.0185	0.1548	0.2169	0.0308	1.368e-06
rs112613429	1	200272895	A	T	0.0149	0.3423	0.0612	0.0097	0.0184	0.0043	2.244e-08
rs4915446	1	200567806	T	C	0.0035	0.6521	0.1197	0.0032	0.0037	2e-04	5.102e-08
rs140957523	1	223609532	A	G	0.0292	0.2	0.0403	0.029	0.0294	2e-04	7.17e-07
rs149674641	1	233926930	A	G	0.014	0.3737	0.0685	0.0037	0.0161	0.0047	4.963e-08
rs116478736	2	18033652	C	G	0.9909	-0.4449	0.076	0.989	0.9935	0.0023	4.863e-09
rs75094393	2	23717184	A	C	0.0082	0.4305	0.0839	0.0037	0.0097	0.0026	2.868e-07
rs76262995	2	44661014	T	C	0.9945	-0.4718	0.0963	0.9935	0.9963	0.0013	9.496e-07
rs141875806	2	50268036	A	G	0.008	0.5235	0.0892	0.0037	0.0097	0.0027	4.405e-09
rs149931646	2	59859609	A	G	0.9852	-0.2895	0.0634	0.9816	0.9903	0.0043	4.99e-06
rs722285	2	71137194	A	G	0.5137	0.0654	0.0144	0.5129	0.5147	9e-04	5.914e-06
rs72826197	2	105073185	T	C	0.0379	0.1697	0.0382	0.0257	0.0419	0.007	8.776e-06
rs111622467	2	105484434	A	C	0.0139	0.3526	0.0595	0.0129	0.0147	9e-04	3.04e-09
rs7572921	2	141822386	T	C	0.423	0.0664	0.0147	0.4191	0.4258	0.0033	6.657e-06
rs16847455	2	197086164	T	C	0.008	0.3965	0.0882	0.0037	0.0097	0.0027	6.891e-06
rs35678298	2	206581049	T	C	0.0081	0.432	0.0861	0.0037	0.0097	0.0027	5.276e-07
rs79232006	2	215940734	T	C	0.9826	0.2772	0.0563	0.9807	0.989	0.0035	8.653e-07
rs1443660	2	226140838	A	T	0.7721	-0.09	0.0173	0.7684	0.7742	0.0028	1.907e-07
rs115560648	3	27593427	T	C	0.009	0.3835	0.0806	0.0065	0.011	0.0023	1.97e-06
rs149197940	3	112557198	T	G	0.0055	0.5023	0.0989	0.0037	0.0065	0.0013	3.765e-07
rs73222306	3	131507171	T	C	0.0664	-0.131	0.029	0.0552	0.071	0.0072	6.396e-06
rs74738385	3	178424184	C	G	0.019	0.2524	0.0559	0.0184	0.0193	5e-04	6.353e-06
rs77213545	3	187742404	T	C	0.0272	0.2365	0.0459	0.0129	0.0331	0.0092	2.531e-07
rs6762865	3	189815115	T	C	0.0103	0.3704	0.0713	0.0097	0.011	7e-04	2.022e-07
rs13131708	4	30091953	T	C	0.1221	0.1083	0.0226	0.1213	0.1226	6e-04	1.691e-06
rs151181537	4	43281086	T	C	0.0082	0.3773	0.0837	0.0037	0.0097	0.0026	6.625e-06
rs115810874	4	109358072	T	G	0.0091	0.4174	0.0768	0.0065	0.011	0.0023	5.513e-08
rs139343820	4	158993268	A	G	0.0139	0.3487	0.0653	0.0074	0.0161	0.0038	9.255e-08
rs59436589	4	181687143	A	G	0.9357	-0.1332	0.0292	0.9154	0.9548	0.0197	4.949e-06
rs532983	5	6568392	A	C	0.4535	-0.0677	0.0149	0.4191	0.4742	0.0267	5.978e-06
rs74319245	5	20108160	T	C	0.0117	0.2791	0.0626	0.0097	0.0147	0.0025	8.161e-06
rs17236920	5	66823731	A	G	0.9863	-0.3121	0.066	0.9839	0.9926	0.0039	2.297e-06
rs143346513	5	79294936	A	G	0.9919	-0.394	0.0851	0.9903	0.9963	0.0026	3.651e-06
rs1370474	5	105990288	T	C	0.6585	0.0736	0.0157	0.6434	0.6677	0.0118	2.79e-06
rs17448679	5	106739481	T	C	0.9941	-0.5144	0.101	0.9926	0.9968	0.002	3.524e-07
rs115811481	5	118604071	A	T	0.0064	0.6358	0.115	0.0032	0.0074	0.0017	3.208e-08
rs78436628	5	149501664	T	C	0.0258	0.2569	0.0476	0.0257	0.0258	0	6.717e-08
rs188199357	5	156581959	T	G	0.0211	0.2344	0.0518	0.0184	0.0226	0.002	5.966e-06
rs116093329	5	160530841	T	G	0.0089	0.3915	0.0794	0.0065	0.011	0.0023	8.269e-07
rs2788219	6	710558	T	C	0.8148	-0.0909	0.0189	0.8032	0.8346	0.0152	1.592e-06
rs62395308	6	31433933	A	T	0.9919	-0.4568	0.0849	0.9903	0.9963	0.0026	7.546e-08
rs115699278	6	31860832	T	C	0.0144	0.3149	0.0683	0.0065	0.0184	0.0056	4.027e-06
rs72863021	6	41575243	C	G	0.0751	0.1434	0.0292	0.071	0.0809	0.0049	9.112e-07
rs77366525	6	46827907	T	C	0.0122	0.3038	0.0658	0.011	0.0129	9e-04	3.902e-06
rs117970522	6	101057926	T	C	0.9941	-0.475	0.102	0.9926	0.9968	0.002	3.225e-06
rs145019396	6	130129391	A	G	0.986	-0.3207	0.0686	0.9839	0.9963	0.0047	2.926e-06
rs145151871	6	139350706	T	G	0.0121	0.2801	0.0564	0.0074	0.0161	0.0044	6.931e-07
rs148385425	7	5919897	A	G	0.0054	0.5677	0.1004	0.0037	0.0065	0.0013	1.567e-08
rs181394423	7	8420682	A	G	0.9824	-0.2508	0.0562	0.9807	0.9853	0.0022	8.174e-06
rs140626074	7	40393739	A	G	0.0105	0.3358	0.0607	0.0097	0.011	7e-04	3.181e-08
rs141862002	7	54441496	T	C	0.0055	0.4563	0.0977	0.0037	0.0065	0.0013	2.974e-06
rs10487946	7	69023630	A	G	0.9824	-0.2685	0.0602	0.9779	0.9871	0.0046	8.137e-06
rs184347740	7	129253550	A	G	0.0263	0.2298	0.0429	0.0226	0.0294	0.0034	8.338e-08
rs11769666	7	145182288	T	C	0.1072	0.1204	0.0225	0.0919	0.1129	0.0093	8.859e-08
rs56996957	8	15972287	A	G	0.9768	-0.2316	0.0502	0.9742	0.9816	0.0036	3.913e-06
rs147205924	8	27801768	A	G	0.0098	0.3183	0.0677	0.0065	0.011	0.002	2.607e-06
rs75260179	8	84515065	T	C	0.0381	0.1896	0.0408	0.0258	0.0478	0.0109	3.4e-06
rs4246121	8	87258063	C	G	0.0059	0.6177	0.0992	0.0032	0.0074	0.002	4.703e-10
rs117747858	8	126087547	T	C	0.9945	-0.4526	0.0993	0.9935	0.9963	0.0013	5.202e-06
rs11775009	8	144008181	T	C	0.5669	0.0728	0.014	0.5581	0.5809	0.0111	1.921e-07
rs117569781	9	5075832	A	G	0.0124	0.2909	0.0637	0.0065	0.0147	0.0037	4.911e-06
rs181555453	9	16669292	A	G	0.9891	-0.4299	0.0783	0.9853	0.9935	0.0041	4.092e-08
rs58012407	9	25896382	A	G	0.0088	0.4709	0.0972	0.0065	0.011	0.0023	1.263e-06
rs117684874	9	33084327	A	G	0.9965	-0.6181	0.119	0.9963	0.9968	2e-04	2.039e-07
rs17506543	9	94422821	T	G	0.8887	-0.0973	0.0217	0.886	0.8903	0.0021	7.481e-06
rs10979475	9	111523258	A	G	0.1639	-0.0916	0.02	0.1613	0.1691	0.0037	4.828e-06
rs2398193	10	5065756	T	C	0.9096	-0.1263	0.0272	0.8968	0.9448	0.0212	3.519e-06
rs72782698	10	9072316	T	C	0.0292	0.189	0.0424	0.029	0.0294	2e-04	8.173e-06
rs75060793	10	22910483	T	C	0.0055	0.5055	0.098	0.0037	0.0065	0.0013	2.513e-07
rs1932593	10	24668435	A	G	0.0035	0.5896	0.1221	0.0032	0.0037	2e-04	1.371e-06
rs71490950	10	55159050	C	G	0.9179	0.117	0.026	0.9129	0.9302	0.0078	6.864e-06
rs77422578	10	85665728	T	C	0.0103	0.3267	0.0714	0.0097	0.011	7e-04	4.804e-06
rs61872793	10	114826490	T	C	0.0292	0.2052	0.0447	0.029	0.0294	2e-04	4.512e-06
rs112571870	10	121262611	T	C	0.0496	-0.1581	0.034	0.0452	0.0552	0.005	3.297e-06
rs34752531	11	3141530	C	G	0.695	0.0682	0.0153	0.6871	0.7059	0.0093	8.204e-06
rs72844304	11	3803357	T	G	0.0148	0.3492	0.0666	0.0097	0.0184	0.0043	1.598e-07
rs10834216	11	23885308	T	C	0.015	0.2938	0.0639	0.0097	0.0184	0.0042	4.295e-06
rs72887336	11	29498975	T	C	0.981	-0.2468	0.0556	0.9807	0.9816	5e-04	9.172e-06
rs117332917	11	31856632	A	T	0.008	0.3989	0.0877	0.0037	0.0097	0.0027	5.458e-06
rs11039729	11	48439140	C	G	0.9164	0.1251	0.0268	0.9129	0.9228	0.0047	3.086e-06
rs117495371	11	78246646	T	C	0.0146	-0.3269	0.0704	0.0037	0.0161	0.0041	3.386e-06
rs77568065	11	83150863	T	C	0.0069	0.4045	0.0868	0.0065	0.0074	5e-04	3.183e-06
rs11218199	11	121064524	T	C	0.0199	0.2884	0.0538	0.0147	0.0226	0.0037	8.178e-08
rs10842437	12	25105701	T	C	0.0142	0.3353	0.0628	0.011	0.0161	0.0025	9.564e-08
rs73135436	12	72560503	A	T	0.0393	0.1867	0.0396	0.0193	0.0478	0.013	2.478e-06
rs34016841	12	105013316	T	C	0.0054	0.4949	0.1022	0.0037	0.0065	0.0013	1.287e-06
rs78332234	12	115577710	T	C	0.0035	0.6313	0.1191	0.0032	0.0037	2e-04	1.141e-07
rs381043	12	125899573	T	C	0.7972	-0.0906	0.0183	0.761	0.8226	0.0303	7.645e-07
rs6486622	12	128909299	A	T	0.981	0.2776	0.0538	0.9807	0.9816	5e-04	2.477e-07
rs41291662	13	26597806	A	G	0.9711	-0.2085	0.0426	0.9669	0.9742	0.0036	9.593e-07
rs142143224	13	54644154	T	C	0.0195	0.2704	0.0491	0.0161	0.0221	0.0029	3.58e-08
rs117267591	13	66484482	A	G	0.9168	-0.1451	0.0268	0.9097	0.9265	0.0083	5.83e-08
rs117440011	13	103034442	T	C	0.9897	-0.3727	0.071	0.989	0.9903	7e-04	1.545e-07
rs118163894	14	38393476	A	G	0.0137	0.3077	0.063	0.0129	0.0147	9e-04	1.052e-06
rs138850179	14	39994973	T	C	0.9852	-0.3286	0.0703	0.9816	0.9935	0.0055	2.905e-06
rs7151969	14	97143227	T	C	0.0136	0.3218	0.0691	0.0074	0.0161	0.004	3.167e-06
rs117136104	15	46066264	A	G	0.9743	-0.213	0.0474	0.971	0.9816	0.0049	6.983e-06
rs28695504	15	60862709	T	C	0.0934	0.1127	0.0251	0.0839	0.1029	0.0095	7.371e-06
rs191127849	15	75109093	A	C	0.0035	0.594	0.1181	0.0032	0.0037	2e-04	4.87e-07
rs137925307	15	90737139	A	G	0.9846	-0.2724	0.0522	0.9839	0.9853	7e-04	1.762e-07
rs62030796	16	427010	T	C	0.0369	-0.2249	0.0396	0.0258	0.0478	0.011	1.386e-08
rs138793109	16	672919	T	C	0.0088	0.4916	0.0976	0.0032	0.011	0.0035	4.706e-07
rs16958108	16	11263856	T	G	0.8636	-0.1001	0.0222	0.8419	0.9154	0.0335	6.729e-06
rs35065910	16	49739846	A	C	0.9762	-0.2065	0.0448	0.9743	0.9774	0.0015	4.077e-06
rs145209843	17	63362389	A	G	0.0088	0.4199	0.0897	0.0032	0.011	0.0035	2.887e-06
rs78258653	18	10307656	T	C	0.9802	-0.2721	0.0564	0.9774	0.9926	0.0059	1.405e-06
rs8083687	18	25467213	A	G	0.0055	0.4527	0.0974	0.0037	0.0065	0.0013	3.354e-06
rs141466664	18	42152907	A	G	0.0088	0.3729	0.0774	0.0074	0.0097	0.0011	1.451e-06
rs12461965	19	533133	T	C	0.0872	0.1331	0.0257	0.0698	0.0968	0.0129	2.248e-07
rs45477999	19	757241	A	G	0.0088	0.4214	0.0896	0.0032	0.011	0.0035	2.555e-06
rs118030930	19	3011146	T	C	0.0035	0.6138	0.1192	0.0032	0.0037	2e-04	2.611e-07
rs73026165	19	31994869	T	G	0.9432	-0.1522	0.0325	0.9419	0.9448	0.0014	2.849e-06
rs192041627	20	31945628	T	C	0.0088	0.3975	0.0894	0.0032	0.011	0.0035	8.67e-06
rs62240110	22	43188083	C	G	0.9857	-0.3097	0.0602	0.9839	0.989	0.0025	2.714e-07
rs3762274	1	66064113	T	C	0.587	-0.0545	0.012	0.5774	0.5993	0.0109	5.95e-06
rs116666956	1	212572247	T	C	0.9742	-0.1659	0.0355	0.9742	0.9743	0	3.063e-06
rs74941875	2	5436267	A	G	0.0277	-0.1676	0.0374	0.0257	0.029	0.0016	7.242e-06
rs11125391	2	52083566	T	C	0.3582	0.0621	0.0132	0.3419	0.3787	0.0183	2.461e-06
rs113105752	2	223201443	T	C	0.0082	0.3687	0.0806	0.0032	0.011	0.0037	4.836e-06
rs113672333	3	56531493	A	C	0.9755	-0.1677	0.0376	0.9742	0.9779	0.0018	8.332e-06
rs9850621	3	178965233	T	G	0.3585	-0.059	0.013	0.3382	0.3742	0.0178	5.532e-06
rs72771211	5	82818741	A	G	0.9876	-0.2105	0.0476	0.9871	0.989	8e-04	9.723e-06
rs9295315	6	166254991	A	G	0.2324	0.0641	0.0139	0.2279	0.2355	0.0037	3.77e-06
rs6462212	7	3697405	A	G	0.7275	-0.0656	0.0132	0.7194	0.739	0.0096	6.736e-07
rs2227019	8	28615106	C	G	0.1751	0.077	0.0163	0.1581	0.1912	0.0165	2.183e-06
rs145770124	8	96059552	A	G	0.9966	-0.4645	0.1022	0.9963	0.9968	2e-04	5.451e-06
rs17279781	9	14026033	T	G	0.704	-0.0637	0.0136	0.6935	0.7206	0.0132	3.021e-06
rs79515908	9	77224892	T	C	0.9652	0.1621	0.032	0.9613	0.9743	0.0059	4.183e-07
rs17441909	9	132170760	T	C	0.9821	-0.1947	0.0423	0.9807	0.9853	0.0022	4.211e-06
rs79844614	10	9089602	T	C	0.0263	0.1924	0.0396	0.0184	0.029	0.0046	1.176e-06
rs1984629	10	24327257	A	C	0.4987	0.0586	0.0124	0.4774	0.5294	0.0256	2.235e-06
rs116156225	10	56888996	A	G	0.0083	0.3917	0.0847	0.0032	0.011	0.0037	3.78e-06
rs72833228	10	125054963	C	G	0.1192	-0.0909	0.0184	0.0919	0.1323	0.0189	8.307e-07
rs685537	11	3734940	A	C	0.4467	0.0589	0.0129	0.429	0.4743	0.0221	4.939e-06
rs10860651	12	78993597	T	C	0.1276	0.087	0.0186	0.1097	0.1507	0.0203	2.729e-06
rs117037120	13	48626368	A	T	0.9409	-0.12	0.0251	0.9355	0.9522	0.0078	1.73e-06
rs117651033	13	81959200	A	G	0.0258	0.1754	0.0356	0.0257	0.0258	0	8.421e-07
rs9514988	13	109785840	A	G	0.6242	0.056	0.0127	0.6032	0.6507	0.0236	9.629e-06
rs72760308	15	84141491	A	G	0.0166	0.28	0.0516	0.0074	0.0193	0.005	5.602e-08
rs11077173	16	3132197	A	G	0.3259	0.0657	0.0134	0.3125	0.3355	0.0113	1.012e-06
rs34969622	16	75314035	T	C	0.7133	-0.0611	0.0135	0.7096	0.7161	0.0032	6.516e-06
rs60202463	17	13651307	A	G	0.3436	0.0612	0.0133	0.3346	0.3516	0.0085	4.205e-06
rs634910	21	41008874	T	C	0.9058	-0.0913	0.0204	0.9007	0.9097	0.0044	7.329e-06
rs115151757	1	42349154	A	G	0.0145	-0.1655	0.0368	0.0074	0.0161	0.0034	6.903e-06
rs11572684	1	216866838	A	G	0.0111	-0.2358	0.0463	0.0074	0.0129	0.0026	3.571e-07
rs12616897	2	140026052	T	G	0.9842	-0.2233	0.0481	0.9816	0.9968	0.0057	3.379e-06
rs2341969	3	14469746	C	G	0.6336	-0.0455	0.0101	0.6194	0.6507	0.0156	6.499e-06
rs11709154	3	14582923	A	G	0.5944	0.0434	0.0096	0.5935	0.5956	0.001	5.765e-06
rs73150361	3	100146976	A	G	0.0757	-0.0867	0.0194	0.0735	0.0774	0.0019	7.996e-06
rs62293004	3	182350796	A	G	0.1472	-0.0602	0.0134	0.129	0.1618	0.0163	7.077e-06
rs116710919	4	21119225	A	C	0.9832	0.1739	0.0393	0.9807	0.989	0.0038	9.491e-06
rs308383	4	123783395	A	G	0.9783	-0.1797	0.0383	0.9743	0.9935	0.0079	2.666e-06
rs114948303	5	80029479	A	G	0.9801	0.1745	0.0365	0.9774	0.989	0.0049	1.798e-06
rs187986	7	23413134	T	C	0.0803	-0.0997	0.0187	0.0581	0.0956	0.0184	9.753e-08
rs17774563	7	41466595	A	G	0.9777	0.1514	0.0339	0.9742	0.9853	0.0052	7.749e-06
rs76186886	7	51807239	A	G	0.0895	-0.0806	0.0167	0.0839	0.0956	0.0059	1.474e-06
rs56044124	7	139821930	T	C	0.9493	-0.1013	0.0226	0.9452	0.9559	0.0052	7.604e-06
rs76122001	7	145786679	A	G	0.0502	-0.1059	0.0231	0.0452	0.0551	0.005	4.693e-06
rs1002029	7	155338118	A	C	0.5171	-0.0456	0.0096	0.5129	0.5221	0.0046	2.158e-06
rs6989151	8	12807690	A	G	0.0237	-0.1836	0.0376	0.0037	0.0258	0.0065	1.06e-06
rs148561058	8	85004765	A	G	0.9692	0.1262	0.0281	0.9669	0.971	0.002	6.894e-06
rs2871480	9	75710330	A	C	0.9796	-0.1484	0.0318	0.9779	0.9807	0.0013	3.076e-06
rs76011407	9	77123509	T	G	0.0291	-0.1264	0.0277	0.0221	0.0323	0.0047	5.188e-06
rs72768647	10	16338136	C	G	0.009	-0.2462	0.0515	0.0065	0.011	0.0023	1.749e-06
rs80210687	10	80329501	T	C	0.0237	-0.1377	0.0293	0.0184	0.0258	0.0033	2.686e-06
rs1926559	10	114052917	T	C	0.934	0.0896	0.0199	0.9265	0.9419	0.0077	6.434e-06
rs61863783	10	126033511	T	G	0.9621	0.114	0.0243	0.9581	0.9669	0.0044	2.77e-06
rs12416759	11	14936943	A	G	0.0711	-0.081	0.0173	0.0662	0.0742	0.0039	2.831e-06
rs2956341	11	35862108	A	G	0.3827	0.0415	0.0094	0.3548	0.4191	0.0319	9.242e-06
rs12575046	11	117493219	T	C	0.9662	0.1325	0.0299	0.9613	0.989	0.0106	9.052e-06
rs78455659	12	96439814	A	G	0.9588	-0.1104	0.0247	0.9581	0.9596	7e-04	7.528e-06
rs12428772	13	21008995	T	C	0.9507	-0.1085	0.0231	0.9452	0.9596	0.007	2.696e-06
rs9520804	13	108791965	A	G	0.545	-0.0421	0.0095	0.5404	0.5484	0.004	8.51e-06
rs16966285	16	63690189	A	G	0.067	0.0859	0.0192	0.0515	0.0774	0.0127	7.525e-06
rs8062606	16	89399744	T	C	0.0338	-0.1275	0.0274	0.0258	0.0404	0.0073	3.204e-06
rs34741725	18	5875109	T	C	0.7576	0.051	0.0114	0.7463	0.7677	0.0107	8.556e-06
rs75007710	18	55019835	C	G	0.0204	-0.2199	0.0418	0.0037	0.0226	0.0061	1.399e-07
rs11663137	18	73319069	T	G	0.0176	-0.1943	0.036	0.0129	0.0221	0.0046	6.599e-08
rs73257649	20	17363495	A	G	0.9469	-0.1013	0.0223	0.9448	0.9484	0.0018	5.705e-06
rs117777364	20	18012952	A	G	0.9766	0.1546	0.0323	0.9706	0.9839	0.0066	1.748e-06
rs55772217	20	50639231	A	G	0.9696	0.1353	0.0302	0.9645	0.9853	0.0089	7.414e-06
rs695538	22	26252944	A	T	0.7563	0.0526	0.0117	0.75	0.7613	0.0056	6.693e-06
rs926757	22	45497187	A	G	0.1	0.0824	0.0167	0.0935	0.1066	0.0065	7.9e-07
rs77227844	1	19575085	T	C	0.0229	-0.2893	0.0642	0.011	0.0258	0.0058	6.687e-06
rs10917177	1	22551518	C	G	0.9852	0.4334	0.0764	0.9839	0.989	0.0022	1.414e-08
rs183531202	1	49828774	A	G	0.0155	-0.3047	0.0689	0.0147	0.0161	7e-04	9.623e-06
rs12078073	1	104857681	A	T	0.0866	-0.1415	0.0316	0.0331	0.0968	0.0233	7.683e-06
rs1923508	1	152471720	A	C	0.0274	-0.321	0.0651	0.0037	0.029	0.0062	8.031e-07
rs859891	1	192769060	A	G	0.1636	-0.1272	0.0246	0.1581	0.1765	0.0084	2.208e-07
rs115779187	1	199168677	A	T	0.038	-0.2356	0.0477	0.0323	0.0441	0.0059	7.909e-07
rs16849773	1	202204213	A	G	0.0168	-0.3965	0.0754	0.0097	0.0221	0.0061	1.458e-07
rs10924388	1	246083889	A	C	0.0868	-0.151	0.0319	0.0774	0.1029	0.0123	2.24e-06
rs58934825	2	15289770	A	T	0.1365	-0.1144	0.0254	0.125	0.1419	0.0079	6.509e-06
rs62141174	2	31699159	T	C	0.1128	-0.1393	0.0277	0.1065	0.125	0.0088	5.035e-07
rs142572927	2	47011075	T	C	0.9822	0.3071	0.0695	0.9807	0.9853	0.0022	9.875e-06
rs77215331	2	63734525	T	C	0.9761	0.3881	0.087	0.9706	0.9968	0.0107	8.198e-06
rs62146857	2	66918507	T	C	0.1513	-0.115	0.0259	0.1507	0.1516	4e-04	9.333e-06
rs7582096	2	101027400	A	G	0.029	-0.268	0.0561	0.0147	0.0323	0.0068	1.807e-06
rs113926289	2	172439047	C	G	0.9946	0.6422	0.1299	0.9926	0.9968	0.0021	7.679e-07
rs189906685	2	183177055	A	G	0.9941	0.6404	0.115	0.9935	0.9963	0.0011	2.572e-08
rs141143074	2	196480227	T	C	0.0176	-0.3119	0.0692	0.011	0.0193	0.0034	6.567e-06
rs4850408	2	197892487	A	T	0.109	-0.1453	0.0308	0.1065	0.114	0.0035	2.461e-06
rs138374828	2	202739792	A	T	0.9942	0.5782	0.1219	0.9935	0.9963	0.0012	2.09e-06
rs12475434	2	223378955	A	C	0.974	0.2664	0.06	0.971	0.9853	0.0059	9.166e-06
rs111329177	3	15537724	A	T	0.0237	-0.2834	0.0591	0.0226	0.0257	0.0015	1.652e-06
rs62248247	3	17210005	C	G	0.9499	0.1864	0.0418	0.9452	0.9706	0.0099	8.139e-06
rs66893799	3	27617913	A	G	0.0239	-0.2817	0.0604	0.0184	0.0258	0.0033	3.082e-06
rs75758280	3	59424958	C	G	0.976	0.2794	0.0604	0.9742	0.9816	0.0032	3.786e-06
rs1799390	3	126222357	T	C	0.2969	0.0913	0.0198	0.2904	0.3	0.0045	3.92e-06
rs115844960	3	149360280	T	C	0.0201	-0.3663	0.0682	0.011	0.0226	0.0047	7.859e-08
rs73797905	4	5823956	A	T	0.0034	-0.8352	0.153	0.0032	0.0037	2e-04	4.834e-08
rs74778372	4	40080197	A	T	0.0067	-0.4669	0.1051	0.0065	0.0074	4e-04	8.869e-06
rs78576535	4	54026622	T	G	0.0463	-0.2	0.0429	0.0452	0.0478	0.0013	3.163e-06
rs17500899	4	95798036	A	G	0.9757	0.3165	0.07	0.9669	0.9903	0.0113	6.093e-06
rs28692541	4	96276848	A	C	0.6981	0.0955	0.0204	0.6949	0.7	0.0025	2.853e-06
rs147330007	4	146288156	A	G	0.9582	0.1977	0.0436	0.9522	0.9613	0.0043	5.828e-06
rs139643570	5	18946269	A	C	0.9845	0.3753	0.0743	0.9839	0.9853	7e-04	4.378e-07
rs7724797	5	31095521	A	C	0.3738	0.0856	0.0193	0.3125	0.3968	0.0375	9.791e-06
rs7710792	5	32551899	A	G	0.3726	0.0843	0.0188	0.3677	0.3824	0.0069	7.219e-06
rs59461078	5	36550695	C	G	0.9587	0.218	0.047	0.9581	0.9596	7e-04	3.431e-06
rs145650959	5	151344961	T	C	0.0181	-0.3099	0.0594	0.011	0.0193	0.003	1.821e-07
rs4704921	5	155443664	T	G	0.0114	-0.434	0.0883	0.0074	0.0129	0.0024	8.828e-07
rs112970746	5	160522429	T	G	0.9595	0.2255	0.0475	0.9548	0.9706	0.0072	2.006e-06
rs143627231	6	17590387	T	C	0.0121	-0.4399	0.087	0.0097	0.0147	0.0025	4.343e-07
rs114832347	6	18442772	T	G	0.9886	0.5567	0.1047	0.9853	0.9968	0.0052	1.042e-07
rs76751322	6	87528832	T	C	0.9941	0.6282	0.1148	0.9935	0.9963	0.0011	4.456e-08
rs76476032	6	106485449	A	G	0.9842	0.3863	0.0764	0.9839	0.9853	6e-04	4.255e-07
rs139069226	6	119740011	C	G	0.9331	0.1622	0.0366	0.929	0.9448	0.0069	9.221e-06
rs9492525	6	130608255	A	G	0.0236	-0.3432	0.0642	0.0074	0.0258	0.006	8.822e-08
rs2675733	6	165520298	A	C	0.0861	-0.1492	0.032	0.071	0.1103	0.0191	3.104e-06
rs9365914	6	166131381	A	G	0.0516	-0.1908	0.0421	0.0515	0.0516	1e-04	5.776e-06
rs78123593	7	35395399	T	C	0.0277	-0.2206	0.0499	0.0257	0.029	0.0016	9.72e-06
rs75955781	7	51811630	C	G	0.0496	-0.2251	0.0429	0.0331	0.0548	0.0093	1.536e-07
rs62483287	7	128184906	T	C	0.0208	-0.2648	0.0568	0.0193	0.0221	0.0013	3.131e-06
rs11779738	8	300403	T	C	0.0566	-0.1803	0.04	0.0548	0.0588	0.002	6.429e-06
rs117223732	8	4483544	T	C	0.0289	-0.2618	0.0561	0.0184	0.0323	0.0059	3.119e-06
rs149924695	8	23610418	A	C	0.9966	0.8352	0.153	0.9963	0.9968	2e-04	4.834e-08
rs4613982	8	67661515	A	G	0.0289	-0.2738	0.0559	0.0258	0.0331	0.0036	9.472e-07
rs1667643	8	100672555	T	G	0.0997	-0.1476	0.0306	0.0993	0.1	4e-04	1.456e-06
rs4897705	8	135263799	T	C	0.5425	0.0855	0.0189	0.5037	0.5613	0.027	6.171e-06
rs60244812	9	7267614	A	T	0.9764	0.2805	0.0633	0.9706	0.9807	0.005	9.503e-06
rs4142448	9	28379692	T	C	0.0111	-0.4495	0.0956	0.0065	0.0147	0.0041	2.565e-06
rs4351477	9	76953396	C	G	0.8393	0.1186	0.0253	0.8355	0.8456	0.0049	2.734e-06
rs1411104	9	106850851	A	G	0.5362	-0.0883	0.0189	0.529	0.5515	0.0105	2.908e-06
rs61177672	9	114364416	C	G	0.0148	-0.3519	0.0694	0.011	0.0161	0.0022	3.98e-07
rs187192881	10	13678181	T	C	0.0102	-0.4103	0.0929	0.0097	0.011	7e-04	9.969e-06
rs117900642	10	56924958	T	C	0.0264	-0.2908	0.0564	0.0193	0.0331	0.0069	2.478e-07
rs138280649	10	81668340	A	G	0.9737	0.3	0.0593	0.971	0.989	0.0065	4.205e-07
rs3123194	10	133196163	T	C	0.0602	-0.1869	0.0405	0.0478	0.0645	0.0073	3.872e-06
rs11564723	11	2178267	T	C	0.0343	-0.2236	0.0492	0.0226	0.0478	0.0126	5.534e-06
rs189172768	11	14199740	T	G	0.0203	-0.29	0.0636	0.0193	0.0221	0.0013	5.144e-06
rs12577751	11	68889649	T	C	0.0348	-0.2418	0.0507	0.0331	0.0355	0.0011	1.855e-06
rs148030907	11	88137791	T	G	0.0149	-0.3554	0.0789	0.0074	0.0161	0.0031	6.675e-06
rs112643271	11	134811667	T	C	0.0314	-0.2333	0.0528	0.0294	0.0323	0.0013	9.744e-06
rs3782851	12	772458	T	C	0.0539	-0.1771	0.0395	0.0515	0.0548	0.0015	7.485e-06
rs73178493	12	85333294	A	G	0.0196	-0.2827	0.0604	0.0129	0.0294	0.0081	2.895e-06
rs143682744	12	104422230	A	G	0.0178	-0.3971	0.0829	0.0065	0.0221	0.007	1.678e-06
rs73208195	12	117892978	A	G	0.9708	0.2924	0.0542	0.9706	0.971	2e-04	6.64e-08
rs73159149	12	131142001	A	G	0.9841	0.3393	0.0763	0.9779	0.9903	0.0062	8.613e-06
rs117598112	13	51862253	A	G	0.0114	-0.5449	0.0881	0.0074	0.0129	0.0025	6.152e-10
rs117977261	13	65729520	A	G	0.0156	-0.3291	0.0729	0.0147	0.0161	7e-04	6.43e-06
rs138884648	13	80780556	A	G	0.0242	-0.3147	0.0669	0.0129	0.0331	0.01	2.557e-06
rs139335449	13	88700981	A	G	0.0092	-0.4847	0.1054	0.0065	0.011	0.0022	4.247e-06
rs117683457	14	21266553	T	C	0.9843	0.3277	0.0729	0.9839	0.9853	7e-04	7.031e-06
rs80223973	14	59162993	T	C	0.0459	-0.1948	0.0426	0.0452	0.0478	0.0012	4.777e-06
rs118148262	14	70804474	A	G	0.0224	-0.3698	0.0796	0.0065	0.0294	0.0106	3.401e-06
rs17728157	14	86150432	C	G	0.9751	0.2415	0.0534	0.9742	0.9779	0.0016	6.02e-06
rs141571296	14	96049755	T	C	0.0222	-0.3363	0.0615	0.0193	0.0257	0.0032	4.584e-08
rs140162124	14	100955705	T	C	0.0197	-0.3179	0.0625	0.0147	0.0226	0.0038	3.643e-07
rs72481813	15	88520688	A	T	0.9867	0.336	0.0658	0.9853	0.9871	8e-04	3.33e-07
rs117986817	16	25989970	A	G	0.91	0.1372	0.03	0.9032	0.9265	0.0106	4.67e-06
rs17232484	16	89861650	A	G	0.0068	-0.4838	0.1094	0.0065	0.0074	4e-04	9.709e-06
rs77662305	17	2441961	A	G	0.0379	-0.2534	0.0473	0.0323	0.0441	0.0059	8.546e-08
rs77068586	17	13550680	A	G	0.0084	-0.4826	0.0979	0.0065	0.011	0.0023	8.237e-07
rs117976746	17	25750451	A	G	0.0137	-0.3496	0.0769	0.0129	0.0147	9e-04	5.428e-06
rs12185364	18	36809384	T	C	0.0395	-0.2213	0.0472	0.0331	0.0419	0.004	2.747e-06
rs2156648	18	45869394	A	G	0.0253	-0.2984	0.0585	0.0193	0.0331	0.0068	3.383e-07
rs73918274	19	979399	A	G	0.0532	-0.1886	0.042	0.0387	0.0662	0.0137	7.316e-06
rs146861953	19	39176299	A	G	0.9912	0.5522	0.1	0.9903	0.9963	0.0021	3.352e-08
rs8125381	20	2243760	A	G	0.0483	-0.2374	0.0431	0.0387	0.0625	0.0117	3.698e-08
rs113721904	20	17698442	A	C	0.0203	-0.2749	0.0621	0.0193	0.0221	0.0013	9.511e-06
rs6061090	20	30593642	T	C	0.1667	-0.112	0.024	0.1397	0.1774	0.017	3.182e-06
rs60611112	21	32352321	A	T	0.0091	-0.4371	0.0917	0.0074	0.0097	0.001	1.878e-06
rs7277335	21	46926501	C	G	0.0086	-0.4874	0.1088	0.0037	0.0097	0.0023	7.458e-06
rs72849327	1	3810280	A	G	0.027	-0.2521	0.0563	0.0226	0.0294	0.0032	7.459e-06
rs4654564	1	4646484	T	C	0.011	-0.4466	0.0989	0.0074	0.0129	0.0026	6.364e-06
rs144826988	1	9939048	A	G	0.0452	-0.2004	0.0443	0.0193	0.0515	0.0127	6.065e-06
rs144261992	1	22889164	A	G	0.026	-0.2466	0.0547	0.0193	0.0294	0.0048	6.64e-06
rs76451042	1	34294192	A	G	0.0341	-0.2691	0.0461	0.0331	0.0355	0.0012	5.491e-09
rs148916169	1	36932463	A	G	0.9894	0.444	0.0789	0.989	0.9903	6e-04	1.798e-08
rs116614400	1	52357648	A	C	0.0086	-0.5032	0.0888	0.0074	0.0097	0.0012	1.458e-08
rs114537944	1	55130615	T	G	0.9901	0.6512	0.082	0.989	0.9935	0.002	1.974e-15
rs138666225	1	60029774	A	G	0.0073	-0.583	0.1063	0.0037	0.0097	0.0029	4.139e-08
rs142035488	1	89890330	A	T	0.0222	-0.3046	0.0591	0.0184	0.0258	0.0037	2.517e-07
rs144409110	1	97955794	T	C	0.0123	-0.388	0.0802	0.0074	0.0161	0.0044	1.311e-06
rs17024790	1	110304777	A	G	0.037	-0.2334	0.0444	0.0323	0.0404	0.004	1.442e-07
rs78096967	1	110306161	T	C	0.0563	-0.1734	0.0358	0.0552	0.0581	0.0014	1.264e-06
rs41265211	1	153963749	T	G	0.0238	-0.3262	0.0527	0.0184	0.029	0.0053	6.271e-10
rs112976308	1	175891439	T	C	0.9021	0.1267	0.0274	0.8934	0.9226	0.0133	3.623e-06
rs148017951	1	193407684	A	G	0.0174	-0.3688	0.0728	0.0074	0.0226	0.0072	4.045e-07
rs2359376	1	197987125	A	G	0.3828	-0.0858	0.0179	0.3032	0.4301	0.0614	1.622e-06
rs78479752	1	208630662	A	C	0.9753	0.3091	0.0538	0.9706	0.9839	0.0064	9.35e-09
rs137959685	1	223501001	A	G	0.0186	-0.4325	0.068	0.0074	0.0258	0.009	1.981e-10
rs2666425	1	226496396	A	C	0.0206	-0.3265	0.067	0.0032	0.0221	0.005	1.088e-06
rs192012711	1	238456382	A	G	0.0035	-0.641	0.1368	0.0032	0.0037	2e-04	2.801e-06
rs115317704	1	240042204	A	G	0.0099	-0.3877	0.0846	0.0065	0.011	0.002	4.599e-06
rs115042193	2	5659800	A	T	0.0292	-0.2571	0.0508	0.029	0.0294	2e-04	4.198e-07
rs7586037	2	11612970	A	G	0.0164	-0.3169	0.0714	0.0147	0.0193	0.0022	8.956e-06
rs111309892	2	31433030	A	C	0.0298	-0.2488	0.0489	0.0257	0.0355	0.0048	3.59e-07
rs115512167	2	31922536	A	G	0.9766	0.3454	0.0586	0.971	0.9853	0.007	3.687e-09
rs115427898	2	47915002	A	C	0.9661	0.2886	0.0425	0.9632	0.9807	0.0064	1.134e-11
rs72831200	2	50073702	A	C	0.0141	-0.3861	0.07	0.0129	0.0147	8e-04	3.447e-08
rs116392720	2	56261898	C	G	0.0156	-0.3983	0.0855	0.0037	0.0193	0.0067	3.15e-06
rs144580445	2	71495760	A	G	0.0184	-0.3798	0.0603	0.0129	0.0221	0.0045	3.091e-10
rs114113418	2	75126248	A	G	0.0105	-0.393	0.0826	0.0097	0.011	7e-04	1.972e-06
rs149464341	2	82196893	T	G	0.007	-0.4517	0.0997	0.0065	0.0074	4e-04	5.843e-06
rs111469930	2	95539833	T	C	0.0419	-0.2565	0.0432	0.0161	0.0478	0.0123	3.009e-09
rs114329473	2	96401427	T	C	0.0165	-0.3723	0.0827	0.0074	0.0226	0.0075	6.733e-06
rs62154114	2	106371563	A	T	0.0117	-0.3421	0.0762	0.011	0.0129	9e-04	7.142e-06
rs72861461	2	131687818	A	G	0.0063	-0.5463	0.1101	0.0032	0.0074	0.0018	6.987e-07
rs182537290	2	135256780	T	C	0.0071	-0.5706	0.0921	0.0065	0.0074	4e-04	5.855e-10
rs192182498	2	143711246	T	G	0.98	0.3185	0.0613	0.9742	0.9853	0.0055	2.044e-07
rs79284316	2	155151149	T	C	0.0126	-0.4389	0.0804	0.0074	0.0161	0.0043	4.844e-08
rs79524083	2	156805998	A	T	0.0035	-0.6121	0.1369	0.0032	0.0037	2e-04	7.789e-06
rs72911192	2	174808311	A	G	0.0271	-0.2597	0.0526	0.0257	0.029	0.0016	7.921e-07
rs80125857	2	175108663	T	C	0.9765	0.3	0.0521	0.9743	0.9807	0.0031	8.32e-09
rs75059595	2	201599814	C	G	0.9894	0.3725	0.0806	0.989	0.9903	6e-04	3.806e-06
rs2256743	2	204321530	A	G	0.9609	0.1738	0.0393	0.9596	0.9645	0.0022	9.696e-06
rs6746096	2	231246685	A	G	0.9638	0.2143	0.0458	0.9632	0.9645	6e-04	2.904e-06
rs35328490	2	241400671	A	G	0.0748	-0.1665	0.0294	0.0662	0.0871	0.0103	1.537e-08
rs55767645	2	242999350	A	G	0.1286	-0.1115	0.0252	0.0871	0.1434	0.0248	9.751e-06
rs112856302	3	5905411	A	G	0.9906	0.4471	0.0873	0.989	0.9935	0.0022	3.04e-07
rs4686149	3	7690425	A	T	0.029	-0.2573	0.0558	0.0184	0.0355	0.0083	3.967e-06
rs9842271	3	19970945	C	G	0.9921	0.619	0.1026	0.9903	0.9963	0.0028	1.598e-09
rs143778192	3	21233865	A	G	0.019	-0.3163	0.0643	0.0129	0.0221	0.0043	8.685e-07
rs140960873	3	22806283	T	G	0.0236	-0.2818	0.0598	0.0184	0.029	0.0053	2.425e-06
rs6783221	3	25033602	T	C	0.0185	-0.3329	0.0642	0.011	0.0226	0.0055	2.175e-07
rs116344817	3	37148102	T	C	0.9922	0.5227	0.1042	0.9903	0.9963	0.0028	5.325e-07
rs112687223	3	51424465	T	C	0.0267	-0.2898	0.0534	0.0184	0.0323	0.0068	5.608e-08
rs115681122	3	57282916	A	G	0.9965	0.6289	0.1401	0.9963	0.9968	2e-04	7.136e-06
rs115853942	3	64064027	T	C	0.0166	-0.3491	0.0683	0.0097	0.0184	0.0035	3.265e-07
rs147739915	3	64093467	T	G	0.9895	0.3825	0.0832	0.989	0.9903	6e-04	4.303e-06
rs78562733	3	77278280	C	G	0.9679	0.2255	0.0469	0.9613	0.9743	0.0065	1.52e-06
rs71328421	3	82811075	T	C	0.0165	-0.344	0.0757	0.011	0.0193	0.0039	5.477e-06
rs79246340	3	111821496	T	C	0.0306	-0.2783	0.0485	0.0294	0.0323	0.0014	9.312e-09
rs77276776	3	158673597	A	G	0.9588	0.2178	0.0396	0.9559	0.9677	0.0051	3.732e-08
rs13434268	3	169558998	A	G	0.9813	0.3193	0.0609	0.9807	0.9816	5e-04	1.574e-07
rs79655108	3	177348611	C	G	0.0207	-0.2804	0.0612	0.0147	0.0258	0.0055	4.649e-06
rs138925269	3	177501348	A	G	0.0071	-0.5998	0.0897	0.0065	0.0074	4e-04	2.31e-11
rs62289816	4	4471344	A	G	0.9866	0.3353	0.0736	0.9853	0.9903	0.0022	5.213e-06
rs112310928	4	4565443	C	G	0.0363	-0.2238	0.0453	0.0355	0.0368	6e-04	7.818e-07
rs34611001	4	5830296	T	C	0.0173	-0.3139	0.063	0.0161	0.0184	0.0011	6.263e-07
rs142090601	4	9751218	T	C	0.0099	-0.5985	0.0834	0.0065	0.011	0.002	7.156e-13
rs192996379	4	15404777	A	G	0.031	-0.2599	0.0526	0.0129	0.0368	0.0102	7.816e-07
rs143465619	4	19746366	C	G	0.0162	-0.3976	0.071	0.0129	0.0184	0.0027	2.138e-08
rs115841906	4	35117262	A	G	0.0169	-0.293	0.0641	0.0129	0.0184	0.0024	4.85e-06
rs115667460	4	54500845	C	G	0.9868	0.3554	0.0752	0.9853	0.9903	0.0023	2.307e-06
rs145771074	4	58124106	A	G	0.0079	-0.5783	0.1007	0.0037	0.0097	0.0028	9.343e-09
rs11947855	4	71173115	A	G	0.9624	0.2106	0.0459	0.9613	0.9632	0.001	4.547e-06
rs184378705	4	78972968	A	C	0.0035	-0.6536	0.1403	0.0032	0.0037	2e-04	3.161e-06
rs73835316	4	104251349	T	C	0.9751	0.2403	0.0528	0.971	0.9779	0.0034	5.257e-06
rs17037297	4	107955723	C	G	0.044	-0.223	0.0394	0.0368	0.0484	0.0056	1.503e-08
rs74451417	4	127291818	C	G	0.9947	0.5431	0.1195	0.9935	0.9963	0.0014	5.542e-06
[truncated: 19,113 more rows]

## Sheet: Table S4
Table S4 SNPs for the m6A
SNP	eaf	chr	pos	A1	A2	p	n	beta	se
rs1064629	0.125597	17	18087299	T	C	4.5672e-36	14171	-0.22475	0.0179242
rs11870660	0.373628	17	17877096	T	C	6.1165e-10	14262	-0.0757298	0.0122394
rs138448950	0.0215405	17	17975385	C	A	4.3317e-09	11494	-0.266715	0.0454308
rs2925138	0.387611	17	18092509	A	G	1.6314e-68	14253	0.212656	0.0121568
rs35590625	0.269402	17	17326363	A	G	7.0975e-09	9188	0.096255	0.0166278
rs55784499	0.022189	17	17755543	T	C	4.4531e-12	11411	-0.311066	0.0449394
rs62072547	0.109367	17	18267491	G	A	1.2101e-31	11158	-0.251039	0.0214486
rs9895454	0.18556	17	18292073	T	C	1.6085e-12	14263	-0.107596	0.0152303
rs10521305	0.0593492	16	53908484	C	T	1.6912e-44	26403	-0.257738	0.0184178
rs10852525	0.100627	16	53939081	A	G	1.952e-08	31355	0.0745514	0.0132741
rs112093224	0.232361	16	54148603	A	G	7.2877e-16	31350	0.0762681	0.00945598
rs12933993	0.0244746	16	53587272	T	C	1.2414e-09	24156	-0.17886	0.0294439
rs1344498	0.644597	16	53927598	T	G	2.1072e-12	30688	0.0592631	0.00843327
rs1344501	0.215735	16	53872042	C	T	1.2647e-103	31470	-0.209471	0.00969047
rs17818800	0.022361	16	53870459	T	C	3.1003e-15	26081	-0.233555	0.0296134
rs35013387	0.051425	16	53959196	A	G	3.1768e-08	29071	0.103868	0.0187772
rs35089292	0.172435	16	53726822	C	A	9.8903e-09	31355	0.0606016	0.010571
rs73617811	0.0396995	16	53879530	G	A	6.5655e-17	29622	-0.175793	0.0210417
rs8061064	0.460149	16	53912364	A	T	1.5764e-17	31347	0.0682829	0.0080131
rs9934773	0.740101	16	53866609	T	G	1.7244e-17	31354	0.0774964	0.00910523
rs9972717	0.151788	16	53851304	A	G	2.2372e-13	31141	0.0818997	0.0111673
rs76838128	0.0175036	3	185519964	C	T	7.4794e-10	8799	-0.353836	0.0574829
rs3087888		7	23351080	C	G	7.4998e-13	5075
rs886791	0.361945	7	23330347	C	T	3.0814e-09	11496	0.081344	0.0137234
rs10021843	0.542825	4	119407189	T	C	1.6542e-14	30757	-0.0621176	0.0080936
rs113437485	0.100952	4	119722145	A	G	3.1195e-17	29863	0.114662	0.0135822
rs114856557	0.030178	4	120167627	T	G	4.6868e-08	28852	-0.132925	0.0243336
rs17865120	0.905441	4	118743375	G	A	1.9931e-08	26403	-0.0834689	0.0148722
rs1963384	0.379339	4	119790369	A	G	1.5538e-12	30963	-0.0585479	0.00828176
rs4428355	0.662536	4	119020848	G	A	1.2861e-12	31086	-0.0601838	0.00848172
rs62328063	0.0540799	4	119616562	A	G	1.5785e-08	26847	0.107859	0.0190806
rs6828070	0.430421	4	119588308	G	A	4.5629e-66	31349	-0.138478	0.00806584
rs6849210	0.406164	4	119862234	C	T	2.2414e-15	31354	-0.0644576	0.0081312
rs73842212	0.0675196	4	119638122	G	A	8.5344e-43	29950	-0.22329	0.0162836
rs960737	0.0480729	4	119652020	C	T	1.7445e-08	26162	0.115172	0.0204361
rs11845803	0.531433	14	21952729	A	G	9.9259e-18	8761	0.129816	0.015139
rs17197093		14	21832942	G	C	3.862e-09	5075
rs17197156		14	21976052	C	G	1.6948e-20	5075
rs56719531	0.754847	14	21930381	G	T	2.8339e-08	6586	-0.11244	0.0202547
rs7158389		14	21940905	A	T	8.9838e-16	5075
rs7161723	0.041232	14	21850079	T	A	3.1734e-17	5075	-0.421343	0.0499221
rs114011729	0.021146	3	51932158	T	C	1.7571e-10	26118	0.194064	0.0304118
rs114740115	0.0327845	3	51284026	C	T	8.8835e-29	25450	0.277064	0.0248912
rs1370124	0.974026	3	51422188	G	A	6.8841e-22	31041	-0.242619	0.0252326
rs148082847	0.0115894	3	51445560	G	A	2.8157e-09	2114	0.853834	0.143692
rs17606778	0.828976	3	50440552	A	C	4.8687e-09	29951	-0.0634971	0.0108512
rs2311059	0.331672	3	51884072	G	A	1.2743e-09	31339	-0.0515013	0.00848386
rs62257549	0.220294	3	51522676	A	G	1.6592e-98	31026	0.204044	0.00968624
rs66793762	0.24024	3	51000663	C	T	1.2963e-10	31141	-0.0602837	0.00937903
rs78104031	0.0346601	3	50697541	G	A	6.7334e-28	26543	0.259792	0.0237277
rs116850263	0.0353063	6	161029670	C	T	1.524e-09	1926	0.527493	0.0873043
rs12190141	0.0270229	6	160162439	G	A	3.9207e-235	27897	0.854863	0.0261089
rs12193769	0.0196116	6	160261363	A	G	4.8946e-53	23192	0.513304	0.0334858
rs143074877	0.0181117	6	159901678	A	G	6.4991e-17	22115	0.29794	0.0356558
rs56130537	0.0480443	6	160224203	G	A	3.2283e-10	29942	-0.120138	0.019108
rs56762310	0.344255	6	160025665	T	C	5.2158e-14	31459	0.0631544	0.00839083
rs7755435	0.690067	6	160420506	T	C	1.8713e-09	31470	0.0517899	0.00861901
rs8191745	0.177039	6	160432331	A	T	9.452e-10	29943	0.0655025	0.0107056
rs876381	0.327678	6	160239101	G	A	4.4848e-22	31355	0.0821815	0.00850784
rs9346795	0.213199	6	160211697	T	C	7.2686e-57	31470	0.15466	0.00973222
rs10043198	0.059818	5	113120219	T	C	8.4207e-12	28588	0.120469	0.0176348
rs10055089	0.277948	5	112626272	C	T	1.539e-45	31231	0.126503	0.00893154
rs113846763	0.0214038	5	112536883	T	G	3.248e-22	21801	0.32073	0.0330902
rs114855595	0.0162714	5	113237169	T	G	2.9061e-08	19579	0.221567	0.0399429
rs115183951	0.0319614	5	112465757	C	G	9.3482e-14	29323	0.17489	0.0234759
rs115386141	0.0413721	5	112893477	G	A	2.4488e-12	22333	-0.166462	0.0237592
rs116292983	0.0539015	5	112757833	C	T	4.7941e-15	27310	-0.148398	0.0189477
rs11950195	0.467323	5	113237638	A	G	2.6006e-08	31684	0.0443207	0.00796204
rs144909032	0.0293405	5	112817365	A	G	1.5745e-64	31063	0.403244	0.0237737
rs146211877		5	112651753	G	C	4.5004e-08	5075
rs147061653	0.0200117	5	112302538	G	A	8.1464e-09	28986	0.170989	0.0296578
rs148024110	0.621017	5	113062801	A	C	8.3177e-36	31563	-0.102481	0.00820416
rs148541763	0.0143737	5	112881283	C	T	4.033e-08	23268	-0.213788	0.0389462
rs154346	0.386011	5	112265493	A	G	8.854e-12	30902	-0.0563825	0.0082625
rs2416315	0.35798	5	112530417	A	G	5.8369e-27	31684	0.0890894	0.00828631
rs35019626	0.38631	5	113124606	G	A	3.6087e-09	21299	-0.0587213	0.00995091
rs4705746	0.718246	5	112344965	C	A	1.1598e-22	31568	0.0866746	0.00884688
rs58833244	0.229457	5	112672870	C	G	1.6257e-57	31568	0.151295	0.00946482
rs59269054	0.0979506	5	112532870	A	G	9.3937e-11	31180	0.0872506	0.0134719
rs67915940	0.210436	5	112852396	A	G	5.5134e-247	31071	0.330321	0.00984132
rs6877524	0.0923016	5	112660029	C	T	4.4935e-13	31678	0.0993718	0.0137256
rs6896416	0.153248	5	113061928	A	G	7.4981e-37	31568	0.140106	0.0110481
rs72801299	0.96528	5	112365104	A	G	8.649e-23	30507	0.217308	0.0221141
rs72810020	0.0248105	5	113148083	T	G	1.1421e-12	28553	0.191338	0.0269028
rs72810090	0.0467436	5	113253303	T	C	3.7107e-09	31239	0.111756	0.0189527
rs75719352	0.110996	5	112333183	C	T	4.4199e-14	31558	-0.0956426	0.0126714
rs75816652	0.0303714	5	112860018	T	C	3.2799e-57	27909	0.393187	0.0246648
rs79473751	0.0657261	5	112905479	T	C	2.864e-11	30415	-0.108859	0.0163619
rs80107724	0.0426842	5	112717759	A	G	1.3328e-08	28374	-0.117989	0.0207665
rs900303	0.192548	5	113129950	G	A	1.368e-13	31684	0.0745476	0.0100748
rs141989887	0.0832727	1	28923866	A	G	5.2913e-13	11484	-0.172367	0.0238818
rs3753693	0.568003	1	29060898	T	C	7.7745e-51	11496	0.199654	0.0133136
rs10107109	0.296388	8	64012224	T	C	1.8684e-23	26494	0.0949391	0.00951293
rs16929963	0.93537	8	63876244	G	A	1.2709e-26	26319	-0.189315	0.0177272
rs56347263	0.710345	8	64157764	G	A	6.3501e-25	26485	0.0987581	0.00957878
rs62510126	0.29493	8	64072737	C	T	1.3234e-13	26491	-0.0705366	0.00952709
rs6993229	0.187888	8	64107129	A	G	6.7131e-126	26609	-0.264858	0.0110972
rs73686732	0.023053	8	64155932	A	G	1.0047e-17	23511	-0.26345	0.0307291
rs7460072	0.0374899	8	64205979	A	C	1.5873e-17	23513	-0.206841	0.0242757
rs79701164	0.069435	8	63521815	T	C	3.4839e-09	25117	-0.103681	0.0175525
rs11574994		13	46630614	T	A	1.2689e-08	5075
rs1409436	0.60853	13	46614650	C	T	3.7967e-11	30688	0.054681	0.00827009

## Sheet: Table S5
Table S5 SNPs for the Pyroptosis
rsids	Pos	effectAllele	otherAllele	Beta	minus_log10_pval	SE	N	ImpMAF	Pval
rs3129880	32441140	C	T	0.0474	7.84619	0.008359	35430	0.31153	1.425e-08
rs76428106	28029870	C	T	0.2055	7.50238	0.03714	35363	0.01359	3.145e-08
rs12903325	50061080	G	T	-0.0735	13.54046	0.009667	35359	0.25867	2.881e-14
rs118092591	421558	AAAA	AAAT	0.1276	7.32818	0.02336	35319	0.03484	4.697e-08
rs117082297	449213	T	C	0.128	9.32477	0.020553	35319	0.04658	4.734e-10
rs113619118	481087	G	T	-0.0752	17.60537	0.008611	35316	0.4708	2.481e-18
rs3830847	489089	AAGAGAG	GAGAG	0.1392	23.12965	0.013822	35317	0.10751	7.419e-24
rs60909820	492047	C	A	0.0955	15.44033	0.011717	35312	0.15868	3.628e-16
rs35557848	39931186	T	C	-0.0575	8.12767	0.009947	35379	0.24712	7.453e-09
rs7502514	40032591	G	A	-0.0681	13.80883	0.008864	35378	0.37292	1.553e-14
rs145870849	58248410	A	G	0.1828	9.71332	0.028713	35369	0.02223	1.935e-10
rs116872704	355733	T	C	0.1846	8.18456	0.031815	35315	0.01847	6.538e-09
rs118058603	366880	CC	CT	0.1921	10.02673	0.029662	35302	0.02201	9.403e-11
rs10423512	560025	G	A	-0.0644	9.22687	0.0104	35301	0.21787	5.931e-10
rs192057249	589486	A	G	0.1974	11.57235	0.028225	35307	0.02519	2.677e-12
rs12973917	608563	T	C	-0.0529	7.744	0.009396	35308	0.31866	1.803e-08
rs116838401	614772	T	C	0.1316	8.17147	0.0227	35311	0.03696	6.738e-09
rs11669180	619139	A	G	0.1726	20.90553	0.018065	35312	0.06298	1.243e-21
rs35414347	634067	T	G	-0.0555	7.33208	0.010157	35311	0.24383	4.655e-08
rs62134260	637909	G	T	0.0852	11.28743	0.012346	35311	0.14455	5.159e-12
rs117231919	652628	T	C	0.2075	32.9017	0.017169	35313	0.07069	1.254e-33
rs12973146	652737	GGGGGGGCGGACGCCA	GGCGGGGCGGACGCCA	-0.0525	8.52259	0.008851	35312	0.417	3.002e-09
rs6510873	664931	A	G	0.0686	12.95624	0.009236	35312	0.33191	1.106e-13
rs72976216	671856	A	T	-0.0955	8.54714	0.016075	35313	0.07803	2.837e-09
rs12978248	689146	G	T	-0.0565	9.44105	0.009012	35310	0.37169	3.622e-10
rs7247331	699109	A	G	-0.0949	25.10095	0.009031	35312	0.36313	7.926e-26
rs111376483	709913	TGG	GGG	0.1074	12.80465	0.01455	35310	0.09822	1.568e-13
rs148276867	729756	T	C	0.1214	9.63451	0.019153	35315	0.05561	2.32e-10
rs78315645	740198	A	G	-0.0864	8.11696	0.014958	35314	0.095	7.639e-09
rs17604219	753950	A	T	0.0759	15.00362	0.009455	35314	0.30442	9.917e-16
rs45477999	757241	A	G	-0.224	7.93629	0.039258	35309	0.01263	1.158e-08
rs3746172	757399	C	A	-0.0898	9.50004	0.014275	35309	0.10461	3.162e-10
rs72980285	766554	TGATCCCG	TGACCCCG	0.066	13.05183	0.008851	35308	0.41582	8.875e-14
rs12461635	774936	G	A	0.0771	7.84832	0.013595	35310	0.11601	1.418e-08
rs74692002	775138	T	C	-0.1669	14.5397	0.021138	35310	0.04489	2.886e-15
rs6510964	776331	C	T	0.0907	24.17328	0.008802	35309	0.45602	6.71e-25
rs140165629	777199	ATCTTTAAAAAAAAAAAAAA	GTCTTTAAAAAAAAAAAAAA	-0.1257	13.07531	0.016841	35308	0.07259	8.408e-14
rs146314743	777499	A	G	0.0761	10.70421	0.011345	35309	0.17761	1.976e-11
rs117821352	781129	A	G	0.2177	29.24718	0.019141	35311	0.05522	5.66e-30
rs73919845	783473	T	C	0.1706	12.99055	0.022936	35309	0.03756	1.022e-13
rs368090384	786921	GTCTCAAAAAAAAAAAAAAAAAAAG	GTCTCAAAAAAAA	-0.0595	8.65053	0.00995	35307	0.25775	2.236e-09
rs181485006	787844	C	T	-0.173	8.12027	0.029944	35310	0.02233	7.581e-09
rs7260167	790696	C	T	-0.076	17.7176	0.008674	35309	0.47012	1.916e-18
rs351984	803220	C	T	-0.2185	35.77057	0.017318	35311	0.06822	1.696e-36
rs351991	814023	A	G	0.0832	11.43938	0.01197	35310	0.15876	3.636e-12
rs351103	820095	G	A	-0.143	54.20943	0.00916	35304	0.34109	6.174e-55
rs149074911	825519	A	G	0.2641	27.79806	0.023839	35311	0.03451	1.592e-28
rs193077512	832854	T	C	-0.1879	8.68445	0.031357	35313	0.01915	2.068e-09
rs62132268	833015	G	A	0.1543	25.74666	0.014492	35313	0.10275	1.792e-26
rs10426039	834274	C	G	-0.1693	83.4603	0.008708	35308	0.45217	3.465e-84
rs79295406	835564	G	A	-0.2172	38.59705	0.016555	35312	0.07496	2.529e-39
rs12984504	836055	C	T	-0.0971	27.87031	0.008753	35308	0.42221	1.348e-28
rs631822	846533	TCAGCGGGGTGGGGGT	TCAGCGGGGTGGGGGC	0.0603	10.86902	0.008916	35310	0.38006	1.352e-11
rs10409474	850733	G	C	0.4542	290.68403	0.01245	35317	0.13906	2.07e-291
rs2007647	851976	A	G	-0.2943	207.31858	0.009561	35316	0.27685	4.802e-208
rs28591229	858296	A	C	0.2252	16.04494	0.027077	35315	0.02592	9.017e-17
rs10469327	858376	T	C	-0.2542	49.4939	0.017058	35315	0.07136	3.207e-50
rs56236063	859374	C	T	-0.2445	19.8768	0.026274	35315	0.02776	1.328e-20
rs7251247	864868	A	C	0.1544	68.26344	0.008795	35316	0.42145	5.452e-69
rs79961820	866032	G	A	0.3594	76.04508	0.01938	35316	0.05424	9.014e-77
rs147510499	868108	G	C	0.344	13.78252	0.044819	35318	0.00941	1.65e-14
rs118130273	886386	T	C	-0.2053	9.9539	0.031825	35319	0.01867	1.112e-10
rs56234931	890437	T	C	0.1365	11.7765	0.019336	35317	0.05245	1.673e-12
rs2965290	891948	CGAGCCGGGGGCTGAGTGTGACGGGGAACACCTGTGGCCGAGGCGGGGCTGAGTGCGACGGGGAACACCTGTGGCCGA	CGAGCCGGGGGCTGAGTGTGACGGGGAACACCTGTGGCCGAGGCGGGGCTGAGTGTGACGGGGAACACCTGTGGCCGA	-0.2209	116.99439	0.009577	35313	0.29621	1.013e-117
rs141399595	892998	T	C	0.3137	62.62709	0.01867	35315	0.05745	2.36e-63
rs7969	896730	TCCTGGACCCG	TCCTGGACCCC	-0.1073	21.19682	0.01115	35318	0.19062	6.356e-22
rs2062422	898657	A	G	0.0725	13.15889	0.009681	35316	0.27772	6.936e-14
rs2306718	899978	A	G	0.0727	12.40572	0.010017	35317	0.25054	3.929e-13
rs149993641	908061	A	G	-0.0934	15.91328	0.011279	35319	0.17862	1.221e-16
rs74520045	925677	T	C	0.2002	29.48214	0.01753	35318	0.06667	3.295e-30
rs350150	933487	A	G	-0.1011	26.42435	0.009368	35318	0.31536	3.764e-27
rs78914045	1008646	A	C	0.2812	33.88773	0.022916	35321	0.03848	1.295e-34
rs144153164	1023428	T	G	0.2467	13.21389	0.032868	35322	0.01659	6.111e-14
rs144928319	1028298	T	G	-0.1645	18.35912	0.018427	35320	0.05925	4.374e-19
rs930232	1036019	A	G	0.063	12.27523	0.008729	35320	0.45298	5.306e-13
rs149078772	1038845	C	A	-0.1294	8.18098	0.022306	35322	0.0385	6.592e-09
rs4147911	1047688	G	C	0.1203	13.00993	0.016161	35322	0.07742	9.774e-14
rs35646539	1083533	T	C	0.1313	23.41488	0.012955	35323	0.12883	3.847e-24
rs34593562	1083557	G	A	-0.0635	12.04619	0.008887	35323	0.40233	8.991e-13
rs41563717	1089397	GCCCTGCACATCGACGGAGGGGACGACAC	GCCCTGCACACCGACGGAGGGGACGACAC	0.2011	12.87322	0.027167	35321	0.02716	1.339e-13
rs117778730	1098280	G	T	0.2039	23.57856	0.020045	35319	0.05015	2.639e-24
rs142499211	1182669	A	G	-0.1833	10.89381	0.02707	35316	0.02589	1.277e-11
rs3795063	1217561	G	C	0.0659	12.67285	0.008977	35314	0.37972	2.124e-13
rs2301758	1238677	G	C	0.0596	8.37304	0.010145	35316	0.24703	4.236e-09
rs7257836	1275089	G	T	0.0628	8.70575	0.010466	35317	0.22448	1.969e-09
rs192903199	1316903	GGCGGGGGGGT	GGGGGGGGGGT	-0.1088	8.21503	0.018713	35309	0.05633	6.095e-09
rs141548740	1335789	G	A	0.128	11.2835	0.018551	35315	0.05881	5.206e-12
rs11666067	1389518	A	C	0.0494	7.71242	0.008794	35320	0.43007	1.939e-08
rs142681305	1484774	C	T	0.1201	9.59739	0.018987	35318	0.05664	2.527e-10
rs10648013	1619744	CGGGGAAGGGTGGGGTGGGGTGGGGTGGGGCG	CGGGGAAGGGTGGGGTGGGGCG	0.1079	9.92118	0.016756	35314	0.07232	1.199e-10
rs2353219	1630009	AAGCCCCCCA	AAGCCCCCCG	0.1016	8.75523	0.01688	35316	0.07154	1.757e-09
rs11666848	2115919	T	C	-0.0782	10.99183	0.011494	35324	0.17274	1.019e-11
rs13382133	17748127	T	C	0.0507	8.28845	0.008678	35353	0.47336	5.147e-09
rs12978944	17752509	CTCAGCCTCCCAAAGTGCTGGGATTAC	CTCGGCCTCCCAAAGTGCTGGGATTAC	0.0476	7.36331	0.008691	35353	0.46862	4.332e-08
rs56185965	47538668	A	T	0.0865	13.10029	0.011578	35343	0.15922	7.938e-14
rs7629791	128499567	A	G	-0.048	7.66434	0.008574	35361	0.48633	2.166e-08
rs6803805	128672378	ATTTTTTTTTTA	TTTTTTTTTTTA	-0.0816	9.80743	0.012751	35363	0.13657	1.558e-10
rs6775011	128677640	C	T	-0.059	9.56671	0.009344	35363	0.29896	2.712e-10
rs144317085	104884951	T	A	0.114	7.30812	0.020901	35352	0.04354	4.919e-08
rs9264681	31273094	C	G	0.0628	11.65208	0.008947	35439	0.35677	2.228e-12
rs3094689	31316802	T	C	0.049	7.31363	0.00898	35434	0.2935	4.857e-08
rs9266059	31351445	TGGGCGA	CGGGCGA	0.0512	7.82623	0.009042	35439	0.33143	1.492e-08
rs4644106	31351809	T	C	0.0568	8.23433	0.009757	35439	0.25981	5.83e-09
rs2523540	31367553	C	G	0.0531	8.05675	0.00923	35440	0.31594	8.775e-09
rs9266557	31374431	C	G	0.0627	9.15083	0.010171	35440	0.2305	7.066e-10
rs9266834	31415353	ATTT	TTTT	0.0779	8.89483	0.012832	35439	0.12489	1.274e-09
rs2978854	6980417	T	C	0.0544	7.54638	0.0098	35389	0.3315	2.842e-08
rs6605578	7023441	C	T	-0.0603	11.14194	0.008799	35392	0.38175	7.212e-12
rs2380606	69828661	C	T	0.0573	10.68445	0.008551	35362	0.47568	2.068e-11
rs116855556	79608742	T	C	-0.1289	13.83863	0.016758	35352	0.07042	1.45e-14
rs61820876	196240815	T	G	-0.0719	15.11719	0.008921	35337	0.27768	7.635e-16
rs34251987	196361198	ACACCAGAC	ACACCAG	-0.1417	8.39126	0.024092	35336	0.02815	4.062e-09
rs71631850	196366701	G	A	0.0997	7.83209	0.0176	35336	0.05346	1.472e-08
rs10922094	196692375	CATTA	GATTA	-0.1474	72.92702	0.008119	35339	0.40155	1.183e-73
rs800245	196756689	A	G	-0.105	33.98674	0.008544	35338	0.31915	1.031e-34
rs407754	196792204	C	T	-0.0859	13.19186	0.011455	35338	0.14146	6.429e-14
rs180892040	196805272	A	G	0.0712	7.53358	0.012839	35338	0.09851	2.927e-08
rs442488	196820352	C	T	-0.0856	26.75154	0.007882	35337	0.48667	1.772e-27
rs462382	196833228	G	A	-0.057	12.16015	0.007938	35335	0.39164	6.916e-13
rs426416	196850551	T	C	-0.0869	12.96297	0.011696	35338	0.13705	1.089e-13
rs184080912	196880806	A	C	0.1127	8.16826	0.019444	35338	0.045	6.788e-09
rs112070696	197038695	CTGTCTCTAAATAAATAAATAAATAAATAAATAAATAAAT	CTGTCTCTAAATAAATAAATAAATAAATAAAT	0.0885	21.63395	0.009099	35337	0.2584	2.323e-22
rs17514403	197044007	A	G	-0.1694	11.04973	0.024828	35338	0.02655	8.918e-12
rs10801596	197196137	A	G	0.0493	7.62051	0.008834	35338	0.2909	2.396e-08
rs10632386	197290266	GTGTGTGTGTGTGTGT	GTGTGTGTGTGTGT	0.0861	18.34688	0.009648	35337	0.22231	4.499e-19
rs1337169	197340966	C	T	-0.0541	9.65072	0.008527	35336	0.32703	2.235e-10
rs2786107	197341647	T	G	0.0585	8.9201	0.009622	35336	0.22318	1.202e-09
rs1047286	6713251	A	G	-0.0523	7.68846	0.009326	35372	0.24066	2.049e-08
rs1706435	165743688	G	A	0.0692	16.30025	0.008251	35339	0.36981	5.009e-17
rs3863087	165792099	A	G	-0.0791	8.01868	0.013785	35338	0.09559	9.579e-09
rs3863087	165792099	C	G	0.1017	8.61048	0.017051	35338	0.06134	2.452e-09
rs114142672	165836740	C	A	0.113	9.70202	0.017761	35339	0.05654	1.986e-10
rs3130955	31086734	A	C	0.0471	7.37789	0.008591	35439	0.31795	4.189e-08
rs12524498	31476410	T	G	0.1152	8.8768	0.018997	35441	0.04569	1.328e-09
rs147277810	31913938	CTT	C	0.1048	8.29107	0.017935	35441	0.05207	5.116e-09
rs147906938	31930134	A	T	0.155	13.48057	0.020433	35441	0.03884	3.307e-14
rs9501393	32007072	GGAG	CGAG	0.1071	22.96178	0.010675	35440	0.1548	1.092e-23
rs147390813	32007800	C	T	0.0652	15.20943	0.008063	35438	0.39378	6.174e-16
rs6477	32040013	G	C	0.0792	14.53641	0.010032	35439	0.23653	2.908e-15
rs7774739	32041524	G	A	0.0967	17.42713	0.011132	35437	0.17585	3.74e-18
rs11751024	32618459	A	C	0.0574	11.80521	0.008121	35439	0.39789	1.566e-12
rs28435909	32638918	C	T	0.0781	9.32212	0.012543	35439	0.11367	4.763e-10
rs5021453	32740347	G	A	0.0501	8.55331	0.00843	35438	0.34395	2.797e-09
rs146457388	10181296	G	A	0.1912	17.86328	0.021728	35375	0.03747	1.37e-18
rs56836833	1161752	T	A	-0.2016	7.90101	0.035418	35303	0.01391	1.256e-08
rs188023612	2671417	C	T	-0.2882	12.60642	0.03937	35308	0.01131	2.475e-13
rs17441745	2741021	T	C	-0.2685	17.33857	0.030993	35311	0.01733	4.586e-18
rs75564661	3028715	A	G	-0.1565	13.74715	0.020418	35318	0.0421	1.79e-14
rs62121131	3113829	T	C	0.0536	9.17044	0.008685	35320	0.33149	6.754e-10
rs80177267	3337922	C	A	-0.1504	12.59998	0.020551	35330	0.04037	2.512e-13
rs144376891	3353485	C	T	0.3455	9.30461	0.055543	35330	0.00578	4.959e-10
rs71396990	3415720	CT	C	-0.0467	7.56575	0.008401	35330	0.41398	2.718e-08
rs9309719	3499459	G	A	-0.3012	14.10508	0.038765	35333	0.01198	7.851e-15
rs142953961	3547551	C	G	-0.1124	26.529	0.010394	35340	0.19343	2.958e-27
rs114288983	3554304	T	C	0.2826	24.13709	0.027446	35338	0.02356	7.293e-25
rs115026597	3568426	A	G	0.3535	10.38828	0.053554	35336	0.0057	4.09e-11
rs111577964	3570418	C	T	0.5799	7.45407	0.105176	35336	0.00159	3.515e-08
rs34492166	3583626	C	T	0.1345	40.47483	0.010005	35336	0.21451	3.351e-41
rs59112398	3584884	A	G	-0.0577	11.74763	0.008184	35335	0.47031	1.788e-12
rs34862026	3587752	G	A	-0.0942	9.32285	0.015128	35333	0.07768	4.755e-10
rs6542680	3592552	T	C	-0.3681	272.38216	0.010425	35332	0.18362	4.148e-273
rs1864480	3594371	C	T	-0.1377	47.36371	0.009451	35332	0.25624	4.328e-48
rs77246730	3595166	T	C	-0.6644	80.18589	0.034876	35334	0.01381	6.518e-81
rs114785923	3595797	A	G	0.2861	23.15664	0.028391	35334	0.02089	6.972e-24
rs72767193	3607013	T	C	0.1445	8.92592	0.023758	35333	0.03	1.186e-09
rs80220851	3646069	T	A	0.2167	14.6811	0.027305	35336	0.02345	2.084e-15
rs200159729	3697617	GTCTATCTA	GTCTGTCTATCTATCTA	-0.0705	7.48545	0.012757	35372	0.11807	3.27e-08
rs145976248	3730581	A	G	0.1819	7.75572	0.032283	35375	0.01658	1.755e-08
rs2198531	3831932	G	A	-0.0734	7.42946	0.013337	35375	0.10376	3.72e-08
rs62107903	3975958	T	C	-0.144	7.37438	0.026271	35372	0.02494	4.223e-08
rs189163743	4312980	G	C	-0.2462	9.51187	0.039111	35375	0.01138	3.077e-10
rs3105782	187253508	G	A	-0.0592	9.40034	0.009465	35368	0.24857	3.978e-10
rs1354034	56815721	C	T	0.051	9.22359	0.008238	35356	0.38119	5.976e-10
rs35340377	247874908	A	G	-0.0591	9.39523	0.009451	35156	0.25094	4.025e-10
rs4980320	198986	C	T	0.0462	7.83714	0.008153	35352	0.46986	1.455e-08
rs148800248	184562532	A	G	-0.192	13.36845	0.025423	35381	0.02685	4.281e-14
rs12641300	184621224	G	A	-0.0789	21.40694	0.008157	35390	0.46634	3.918e-22
rs4440267	184668585	A	G	0.1457	12.32075	0.020148	35391	0.04226	4.778e-13
rs111667591	184671855	G	A	-0.2269	72.4269	0.012542	35391	0.11822	3.742e-73
rs10428373	184717848	T	A	-0.1711	52.83505	0.011105	35391	0.15994	1.462e-53
rs11933776	184758185	T	C	0.0557	10.94769	0.008204	35391	0.45364	1.128e-11
rs191215861	184759036	G	A	0.2009	11.43451	0.02891	35391	0.0208	3.677e-12
rs72695685	184814547	C	T	-0.1467	17.88439	0.01666	35389	0.0658	1.305e-18
rs72691790	184859381	C	T	-0.152	7.60625	0.027265	35387	0.02352	2.476e-08
rs10098139	105532805	C	T	-0.0583	7.84224	0.010284	35362	0.1966	1.438e-08
rs4541868	105578477	A	C	-0.0689	11.58503	0.009846	35364	0.21915	2.6e-12
rs77265585	4764332	C	G	0.0661	7.93855	0.011583	35374	0.14219	1.152e-08
rs61820876	196240815	T	G	-0.0785	17.95273	0.008897	35337	0.27768	1.115e-18
rs12726412	196578844	C	T	0.1115	10.71897	0.01661	35338	0.06009	1.91e-11
rs10922098	196695521	T	C	-0.1609	86.92885	0.008107	35338	0.40011	1.178e-87
rs800245	196756689	A	G	-0.117	42.12685	0.008526	35338	0.31915	7.467e-43
rs115911442	196786974	A	G	-0.1002	9.06163	0.01634	35338	0.05836	8.677e-10
rs407754	196792204	C	T	-0.0894	14.28946	0.011427	35338	0.14146	5.135e-15
rs442488	196820352	C	T	-0.106	40.68277	0.007864	35337	0.48667	2.076e-41
rs462382	196833228	G	A	-0.0755	20.83298	0.007916	35335	0.39164	1.469e-21
rs426416	196850551	T	C	-0.0915	14.32587	0.01168	35338	0.13705	4.722e-15
rs184080912	196880806	A	C	0.1238	9.73447	0.019423	35338	0.045	1.843e-10
rs111579393	197001615	C	A	-0.0595	9.72423	0.00934	35338	0.23965	1.887e-10
rs112070696	197038695	CTGTCTCTAAATAAATAAATAAATAAATAAATAAATAAAT	CTGTCTCTAAATAAATAAATAAATAAATAAAT	0.091	22.89551	0.009084	35337	0.2584	1.272e-23
rs112070696	197038695	CTGTCTCTAAATAAATAAATAAATAAATAAATAAATAAATAAAT	CTGTCTCTAAATAAATAAATAAATAAATAAAT	-0.0607	8.44672	0.010283	35337	0.18743	3.575e-09
rs17514403	197044007	A	G	-0.1481	8.64149	0.024781	35338	0.02655	2.283e-09
rs10632386	197290266	GTGTGTGTGTGTGTGT	GTGTGTGTGTGTGT	0.0922	20.99568	0.009628	35337	0.22231	1.01e-21
rs1337169	197340966	C	T	-0.0664	14.19348	0.008518	35336	0.32703	6.405e-15
rs12567186	198021492	T	C	0.0764	8.91578	0.012569	35343	0.11338	1.214e-09
rs704	28367840	A	G	0.0549	11.22033	0.007981	35360	0.49189	6.021e-12
rs11569415	6716268	A	G	-0.0649	11.64397	0.009249	35372	0.24276	2.27e-12
rs12478841	27588855	G	A	0.0588	9.05799	0.009591	35373	0.21569	8.75e-10
rs753381	41168825	C	T	0.0669	16.23665	0.007994	35372	0.47315	5.799e-17
rs74974231	41358972	A	G	0.0575	8.53685	0.009685	35370	0.22045	2.905e-09
rs1706435	165743688	G	A	0.0668	15.31435	0.008231	35339	0.36981	4.849e-16
rs9262537	31022447	G	A	0.0527	7.39577	0.009599	35439	0.22356	4.02e-08
rs2244020	31379674	G	A	0.0476	7.46407	0.008627	35440	0.30983	3.435e-08
rs9267139	31471721	A	G	0.07	7.43676	0.012712	35439	0.10872	3.658e-08
rs72548024	31832870	ATATT	ATTT	0.0605	7.81248	0.010695	35439	0.16365	1.54e-08
rs147277810	31913938	CTT	C	0.1055	8.42841	0.017894	35441	0.05207	3.729e-09
rs550671	31976816	T	C	0.1231	26.34361	0.011425	35440	0.14045	4.533e-27
rs147390813	32007800	C	T	0.0621	13.89313	0.008057	35438	0.39378	1.279e-14
rs6477	32040013	G	C	0.08	14.85047	0.010019	35439	0.23653	1.411e-15
rs7774739	32041524	G	A	0.0944	16.71086	0.01111	35437	0.17585	1.946e-17
rs188302747	32265199	G	C	0.1669	13.8514	0.021688	35439	0.0349	1.408e-14
rs9270675	32598870	T	A	0.0806	8.30954	0.013777	35439	0.09125	4.903e-09
rs11751024	32618459	A	C	0.0614	13.45051	0.008104	35439	0.39789	3.544e-14
rs28435909	32638918	C	T	0.084	10.72102	0.012512	35439	0.11367	1.901e-11
rs2213570	32753733	C	A	0.0533	9.595	0.008428	35438	0.33028	2.541e-10
rs2760994	32606528	GGAT	GGAC	0.0496	7.78094	0.008787	35439	0.26548	1.656e-08
rs34537691	32616518	G	A	0.0539	11.45842	0.007748	35439	0.49693	3.48e-12
rs10922094	196692375	CATTA	GATTA	-0.0481	8.01746	0.008383	35339	0.40155	9.606e-09
rs10922094	196692375	CATTA	GATTA	-0.0553	11.16121	0.008062	35339	0.40155	6.899e-12
rs11536949	38357231	T	G	-0.0763	8.42262	0.012946	35375	0.1003	3.779e-09
rs13208583	32833094	T	C	0.0708	7.33423	0.012955	35435	0.10406	4.632e-08
rs139954282	124996058	A	G	-0.1432	7.79778	0.02534	35369	0.02626	1.593e-08
rs113674517	125451429	T	G	-0.2057	9.63209	0.032457	35371	0.01713	2.333e-10
rs35119773	126091997	CA	C	0.0558	8.17451	0.009623	35367	0.24211	6.691e-09
rs77996260	126160311	C	A	-0.0639	10.43262	0.009659	35366	0.23395	3.693e-11
rs7106816	126163897	T	C	0.073	12.68592	0.009939	35367	0.21987	2.061e-13
rs621654	126175139	G	A	0.0735	14.02041	0.00949	35368	0.24849	9.541e-15
rs631023	126259255	A	C	-0.0889	21.3808	0.009196	35377	0.26884	4.161e-22
rs8177398	126287999	T	C	0.1724	7.71874	0.030677	35375	0.01817	1.911e-08
rs8177399	126290931	T	C	-0.5654	71.27393	0.031509	35376	0.01581	5.322e-72
rs34656952	126296215	CTCAA	CTCA	-0.0652	14.51584	0.008265	35375	0.48416	3.049e-15
rs73017399	126316417	C	G	-0.0976	27.78569	0.008812	35376	0.30554	1.638e-28
rs4937122	126358764	G	T	-0.0956	8.131	0.016535	35375	0.06363	7.396e-09
rs77685025	126360949	A	G	0.1155	13.83833	0.015016	35375	0.08112	1.451e-14
rs12574844	126403491	A	G	0.1059	11.75945	0.015013	35374	0.08104	1.74e-12
rs7949566	126415406	A	G	-0.1252	50.7967	0.008291	35370	0.4051	1.597e-51
rs55877696	126434225	T	C	-0.0779	9.46055	0.012411	35371	0.12524	3.463e-10
rs10893512	126467396	C	T	-0.1097	9.76548	0.017181	35369	0.06005	1.716e-10
rs76635121	127658661	A	C	-0.5242	9.46737	0.083485	35363	0.00208	3.409e-10
rs342200	106676033	A	G	-0.067	15.45432	0.008217	35357	0.42559	3.513e-16
rs342293	106731773	G	C	-0.0651	14.82507	0.008161	35357	0.45412	1.496e-15
rs16873418	105579917	G	A	-0.0574	8.94615	0.009426	35362	0.2507	1.132e-09

## Sheet: Table S6
Table S6 Causal Effects of Gut Microbiota on Mental Disorders
Exposure	Outcome	nsnp	b	se	or	or_lci95	or_uci95	pvalue	meanf
GCA-900066755	ADAH	12	0.380773	0.155719	1.46342	1.07849	1.98572	0.0144751	24.1932
Klebsiella pneumoniae	ADAH	27	0.23088	0.0873767	1.25971	1.06144	1.49502	0.00823313	23.4221
Bacteroides eggerthii	ADAH	9	0.150626	0.0723318	1.16256	1.0089	1.33963	0.0373025	24.1426
CAG-177 sp002438685	ADAH	10	-0.208519	0.0841099	0.811785	0.688407	0.957275	0.0131702	25.0625
Holdemania massiliensis	ADAH	11	-0.238853	0.118366	0.78753	0.624471	0.993168	0.0435996	23.505
Erysipelatoclostridiaceae	ADAH	10	-0.309445	0.152123	0.733854	0.544654	0.988779	0.0419335	22.4263
CAG-632	ADAH	21	-0.381773	0.138955	0.68265	0.519897	0.896353	0.00600597	23.7755
Veillonella	ADAH	5	-0.400807	0.132539	0.669779	0.51655	0.868463	0.00249399	22.9343
Romboutsia ilealis	ADAH	6	-0.480541	0.199352	0.618448	0.418419	0.914103	0.0159299	23.8743
CAG-485 sp002404675	ADAH	9	-0.494687	0.191645	0.609762	0.418821	0.887752	0.00984376	22.601
An7	ADAH	7	-0.64682	0.257657	0.523709	0.316059	0.867784	0.0120597	24.7434
Campylobacter D	ADAH	11	-0.79699	0.323267	0.450684	0.239167	0.849263	0.0136852	23.5953
UBA9475 sp002161235	ADAH	8	-0.82764	0.273447	0.437079	0.25574	0.747004	0.0024724	23.4474
Borreliales	ADAH	6	-0.973533	0.407333	0.377746	0.170009	0.839322	0.0168475	24.5688
Leptospirales	ADAH	13	-1.01492	0.478576	0.362433	0.141858	0.925976	0.0339472	23.2027
Chromatiales	ADAH	12	-1.53073	0.480651	0.216378	0.0843478	0.555074	0.00144904	23.2292
Clostridium E sporosphaeroides	BD	14	0.486316	0.149317	1.62631	1.21368	2.17924	0.00112621	22.754
Enterococcus	BD	15	0.341487	0.165442	1.40704	1.01737	1.94596	0.0390097	24.0963
Ruminococcus A sp000432335	BD	11	0.316157	0.156785	1.37185	1.0089	1.86537	0.0437481	23.1967
Desulfobacterota A	BD	8	0.275603	0.138967	1.31732	1.00323	1.72975	0.0473428	23.5798
Dorea phocaeense	BD	11	0.260497	0.131026	1.29757	1.00369	1.67751	0.0467979	23.2426
Prevotella sp000436915	BD	11	0.20848	0.0681831	1.2318	1.07771	1.40793	0.00223083	22.2027
Succiniclasticum	BD	32	0.195943	0.0877902	1.21646	1.02416	1.44486	0.0256186	23.5872
Klebsiella A	BD	24	0.192222	0.0793993	1.21194	1.03728	1.41601	0.0154799	23.2758
Staphylococcus A fleurettii	BD	8	0.190221	0.0902969	1.20952	1.01333	1.44369	0.0351506	23.8791
Desulfovibrionaceae	BD	9	0.189618	0.0906222	1.20879	1.01207	1.44374	0.0364021	23.7494
CAG-495	BD	14	-0.0955872	0.0353482	0.908839	0.848004	0.974038	0.00684775	23.8293
CAG-452 sp000434035	BD	15	-0.105591	0.051364	0.899793	0.813618	0.995095	0.0398078	22.8041
Prevotellamassilia	BD	12	-0.129593	0.0573549	0.878453	0.78505	0.98297	0.023853	23.9854
CAG-245	BD	8	-0.141822	0.0707813	0.867776	0.755366	0.996914	0.0451059	25.8197
Bacteroides thetaiotaomicron	BD	7	-0.199986	0.0970196	0.818742	0.676959	0.990221	0.039275	23.7226
Faecalibacterium prausnitzii E	BD	8	-0.33764	0.154301	0.713452	0.527255	0.965404	0.0286562	23.5529
Clostridium tertium	BD	7	-0.346951	0.174359	0.70684	0.502231	0.994807	0.0466062	24.0891
Acidaminococcus sp900315205	BD	10	-0.410004	0.185208	0.663647	0.46162	0.954091	0.0268463	23.4688
Enterococcus B	BD	21	-0.451249	0.125199	0.636832	0.498257	0.813948	0.000313045	24.3716
Thermoplasmatota	BD	22	-0.544847	0.234321	0.57993	0.366368	0.917981	0.0200603	23.3625
Actinobacteriota	BD	3	-0.558061	0.284032	0.572317	0.327993	0.998642	0.0494393	47.3504
Pseudomonas aeruginosa	Depression	10	0.480421	0.120079	1.61676	1.27771	2.04577	6.31052e-05	23.3085
Gluconobacter	Depression	12	0.405298	0.130568	1.49975	1.16112	1.93714	0.00190855	22.0378
UBA6960	Depression	10	0.361703	0.169891	1.43577	1.02913	2.00309	0.0332523	23.2783
Eubacterium Q	Depression	13	0.317756	0.139674	1.37404	1.04498	1.80673	0.0229063	23.1946
Aliivibrio	Depression	8	0.276044	0.125279	1.31791	1.03097	1.6847	0.0275642	23.8094
Prevotella sp900318625	Depression	5	0.247034	0.0895728	1.28022	1.07409	1.52592	0.00581708	23.6308
Leuconostoc	Depression	6	0.171903	0.0797738	1.18756	1.01567	1.38855	0.0311716	23.2301
Desulfovibrionaceae	Depression	9	0.169731	0.0488393	1.18499	1.07681	1.30403	0.000510291	23.7494
Desulfovibrionia	Depression	7	0.159962	0.0656595	1.17347	1.03176	1.33463	0.0148413	24.0927
Desulfobacterota A	Depression	8	0.15904	0.0756839	1.17238	1.01076	1.35986	0.0356084	23.5798
Desulfovibrionales	Depression	9	0.142129	0.0536773	1.15273	1.03761	1.28061	0.00810053	23.5068
Parabacteroides johnsonii	Depression	13	0.133795	0.0493686	1.14316	1.03773	1.2593	0.0067258	24.2599
Negativibacillus sp000435195	Depression	9	0.111362	0.0481241	1.1178	1.01718	1.22837	0.0206643	24.7956
Megasphaera elsdenii	Depression	13	0.100966	0.050751	1.10624	1.00149	1.22194	0.0466533	24.3623
CAG-882 sp003486385	Depression	8	0.0952208	0.0398198	1.0999	1.01732	1.18918	0.0167892	22.3821
Ruminococcus D	Depression	12	0.0852702	0.0402722	1.08901	1.00636	1.17845	0.0342304	23.9365
Escherichia	Depression	9	-0.111731	0.0320991	0.894285	0.839755	0.952356	0.000499892	25.2592
Bacteroides clarus	Depression	11	-0.113511	0.0394228	0.892694	0.826314	0.964406	0.00398512	25.1212
Blautia hansenii	Depression	13	-0.115999	0.0584796	0.890476	0.794042	0.998622	0.0473031	23.697
CAG-590 sp000431135	Depression	13	-0.1364	0.0665366	0.872493	0.765817	0.994029	0.0403642	22.649
UBA1409	Depression	8	-0.154166	0.0663419	0.85713	0.752619	0.976153	0.0201356	23.5502
Bifidobacterium kashiwanohense	Depression	7	-0.178163	0.0566111	0.836806	0.748922	0.935004	0.00164881	32.8876
Clostridium M sp001304855	Depression	8	-0.187756	0.0947738	0.828817	0.688312	0.998002	0.0475801	24.4035
Bifidobacterium infantis	Depression	4	-0.190609	0.0813096	0.826456	0.704705	0.969241	0.019066	34.7056
Actinobacteria	Depression	10	-0.215779	0.0841907	0.805913	0.683319	0.950502	0.0103777	35.94
An181	Depression	7	-0.22541	0.0927259	0.798189	0.665543	0.957272	0.0150602	23.1593
Blautia A sp900066355	Depression	6	-0.256014	0.118678	0.774131	0.61347	0.976867	0.0309891	24.7471
Halarcobacter	Depression	11	-0.262243	0.0937261	0.769324	0.640218	0.924465	0.0051424	23.3841
UBP9	Depression	14	-0.264332	0.120975	0.767718	0.605655	0.973147	0.0288883	24.1871
Herbinix	Depression	11	-0.29125	0.114492	0.747329	0.59711	0.93534	0.010964	22.8946
Syntrophorhabdaceae	Depression	11	-0.316597	0.134273	0.728624	0.560025	0.947981	0.018381	23.4927
Borreliales	Depression	6	-0.35521	0.174173	0.701026	0.498282	0.986264	0.041409	24.5688
UBA2658 sp002841545	Depression	6	-0.382291	0.19481	0.682296	0.465744	0.999537	0.0497185	23.8946
Sporomusales	Depression	10	-0.452561	0.208426	0.635997	0.422707	0.956911	0.029907	21.9247
Magnetospirillum A	Depression	6	-0.518856	0.247703	0.595201	0.366281	0.967192	0.0362002	24.6431
Chromatiales	Depression	12	-0.534851	0.20498	0.585757	0.391954	0.875386	0.00907324	23.2292
Paenibacillales	Depression	6	-1.10398	0.481333	0.331549	0.129071	0.851662	0.0218144	23.493
Prevotella sp900317685	PTSD	12	0.274875	0.140101	1.31637	1.00028	1.73234	0.0497649	23.6141
Bacteroides A plebeius	PTSD	10	-0.251726	0.0997676	0.777457	0.639371	0.945367	0.0116317	23.6558
CAG-590 sp000431135	PTSD	13	-0.354915	0.176095	0.701233	0.496555	0.990279	0.0438551	22.649
CAG-390 sp003523225	PTSD	11	-0.358081	0.179077	0.699016	0.4921	0.992935	0.0455445	23.1955
Ruminococcus A sp000432335	PTSD	11	-0.422508	0.193067	0.655401	0.448917	0.956861	0.0286402	23.1967
UBA11963	PTSD	4	-0.707722	0.300458	0.492765	0.273455	0.887964	0.0184989	23.4661
Magnetospirillum A	PTSD	6	-1.25321	0.530767	0.285585	0.100911	0.808228	0.0182189	24.6431
Chromatiales	PTSD	12	-1.42272	0.528579	0.241057	0.0855429	0.679289	0.00711103	23.2292
Pseudomonadales	PTSD	17	-1.65543	0.581247	0.19101	0.0611347	0.596791	0.0043985	22.9755
UBA737	SZ	8	0.313263	0.159464	1.36788	1.00071	1.86976	0.0494746	23.4057
CAG-245 sp000435175	SZ	10	0.259858	0.129911	1.29675	1.00525	1.67277	0.0454709	24.4149
Klebsiella	SZ	28	0.203743	0.0943983	1.22598	1.0189	1.47516	0.0309015	23.9196
Parabacteroides sp000436495	SZ	12	0.19012	0.0710491	1.2094	1.05218	1.3901	0.00745281	22.7213
Escherichia	SZ	9	-0.200379	0.0792306	0.81842	0.700703	0.955914	0.0114366	25.2592
Holdemania sp900120005	SZ	10	-0.239935	0.105724	0.786679	0.639446	0.967814	0.0232417	25.2804
Prevotella sp002437285	SZ	9	-0.250706	0.122064	0.778251	0.612656	0.988605	0.0399861	23.8669
Staphylococcus A fleurettii	SZ	8	-0.265537	0.133872	0.766794	0.589827	0.996857	0.04731	23.8791
Bacteroides thetaiotaomicron	SZ	7	-0.337562	0.130019	0.713508	0.552999	0.920605	0.00942475	23.7226
Absiella dolichum	SZ	7	-0.576245	0.226668	0.562005	0.360409	0.876363	0.0110145	23.2005
Methanobrevibacter B	SZ	9	-0.674363	0.270534	0.509481	0.299809	0.865787	0.0126772	23.6746
Lawsonibacter sp000492175	SZ	7	-0.727489	0.366238	0.48312	0.235672	0.990384	0.0469907	22.8411
UBA1448 sp002329405	SZ	9	-0.756569	0.345293	0.469274	0.23851	0.923306	0.0284452	23.0885
UBA1448	SZ	6	-0.815812	0.375689	0.44228	0.211789	0.923614	0.0298928	24.0361
Flavobacteriales	SZ	15	-0.836892	0.321985	0.433054	0.23039	0.813995	0.00934507	24.1346
Ruminococcus	SZ	5	-0.930957	0.433141	0.394176	0.168653	0.921272	0.0316094	23.8895
UBA1407	SZ	5	-1.01213	0.516133	0.363445	0.132159	0.999493	0.049881	25.067
Bacilli A	SZ	10	-2.20015	0.944098	0.110787	0.0174122	0.704886	0.0197836	24.2086

## Sheet: Table S7
Table S7 Causal Effects of CSF Metabolites on Mental Disorders
Exposure	Outcome	nsnp	b	se	or	or_lci95	or_uci95	pvalue	meanf
Betaine	ADAH	25	0.300438	0.115744	1.35045	1.07636	1.69434	0.00943921	23.1762
X-24228	ADAH	26	0.246217	0.104098	1.27918	1.04309	1.5687	0.0180178	22.2729
N-acetylthreonine	ADAH	21	0.244715	0.123905	1.27726	1.00186	1.62835	0.0482656	21.3748
N-acetylglutamine	ADAH	31	0.212408	0.0938524	1.23665	1.02887	1.4864	0.0236226	22.1315
Dimethylarginine (sdma + adma)	ADAH	50	0.146497	0.0720699	1.15777	1.00525	1.33343	0.0420825	22.2281
Galactosylglycerol	ADAH	36	0.143944	0.0689285	1.15482	1.00888	1.32186	0.0367703	23.182
1-stearoyl-gpc (18:0)	ADAH	80	0.0737141	0.0350418	1.0765	1.00504	1.15303	0.035413	23.343
Benzoate	ADAH	80	0.070513	0.0328567	1.07306	1.00613	1.14444	0.0318668	22.5964
X-15245	ADAH	70	0.0601511	0.0185372	1.062	1.0241	1.10129	0.001175	22.7507
1-methyl-5-imidazoleacetate	ADAH	44	0.0568161	0.0267134	1.05846	1.00447	1.11536	0.0334305	22.9059
N-acetylhistidine	ADAH	301	-0.0258738	0.012475	0.974458	0.95092	0.998578	0.0380754	28.2476
5-hydroxyindoleacetate	ADAH	92	-0.0367563	0.0163294	0.963911	0.933549	0.995261	0.0243902	23.6569
Homocarnosine	ADAH	95	-0.0401033	0.0186345	0.96069	0.926235	0.996427	0.0313896	23.239
X-24431	ADAH	56	-0.0434674	0.02087	0.957464	0.919089	0.997441	0.0372725	22.7784
Theophylline	ADAH	31	-0.0675534	0.0261388	0.934678	0.887998	0.983811	0.00975452	22.2145
Oxalate (ethanedioate)	ADAH	391	-0.0800929	0.0284836	0.923031	0.872912	0.976027	0.00492501	29.6837
Threonate	ADAH	176	-0.0969433	0.0376435	0.907607	0.843054	0.977104	0.0100154	25.6738
Alpha-tocopherol	ADAH	78	-0.14153	0.0398871	0.868029	0.802753	0.938614	0.000387774	23.4159
N-acetylarginine	ADAH	31	-0.244107	0.104946	0.783404	0.637755	0.962316	0.0200176	21.6961
Valine	ADAH	23	-0.253839	0.123687	0.775816	0.6088	0.988651	0.0401427	21.6818
Glucose	BD	45	0.227519	0.0815293	1.25548	1.07007	1.47302	0.00526045	22.0307
Asparagine	BD	29	0.212065	0.103995	1.23623	1.00827	1.51573	0.0414316	21.5649
Cys-gly, oxidized	BD	91	0.0451046	0.019579	1.04614	1.00675	1.08706	0.0212383	23.1626
1-arachidonoyl-gpc (20:4n6)	BD	82	0.0438899	0.0197787	1.04487	1.00514	1.08617	0.0264833	23.5031
Indoleacetate	BD	37	0.0396967	0.0200355	1.0405	1.00043	1.08217	0.0475556	22.2133
Caffeine	BD	26	0.0354038	0.0149416	1.03604	1.00614	1.06683	0.0178132	22.0853
N-acetylglucosamine/n-acetylgalactosamine	BD	415	-0.0124759	0.00530969	0.987602	0.977377	0.997933	0.0187912	29.9706
X-12007	BD	51	-0.0270856	0.0113338	0.973278	0.951896	0.99514	0.0168568	22.68
Sphingomyelin (d18:2/16:0, d18:1/16:1)	BD	143	-0.0377678	0.0173954	0.962937	0.930659	0.996334	0.0299205	24.4416
Glycerol	BD	36	-0.148059	0.0631912	0.86238	0.76192	0.976086	0.0191277	22.1753
Urate	BD	27	-0.16312	0.0706423	0.84949	0.73965	0.975641	0.0209384	21.147
Carnitine	BD	27	-0.165601	0.0653766	0.847384	0.745471	0.96323	0.011308	21.4621
X-12104	BD	27	-0.201974	0.0601025	0.817116	0.726312	0.919272	0.000778021	20.9232
Orotate	BD	15	-0.225408	0.0772991	0.79819	0.685975	0.928763	0.00354492	22.2049
Xanthine	BD	19	-0.239613	0.113075	0.786932	0.630501	0.982174	0.0340849	22.056
Lysine	BD	21	-0.268667	0.106357	0.764398	0.620564	0.94157	0.0115342	21.6437
Lactate	Depression	27	0.198356	0.0674269	1.2194	1.06844	1.39168	0.00326326	21.2434
Arabinose	Depression	26	0.188776	0.0757825	1.20777	1.04106	1.40117	0.0127374	22.4551
Tryptophan	Depression	27	0.12679	0.0584455	1.13518	1.01231	1.27296	0.0300547	21.7039
Stearoyl sphingomyelin (d18:1/18:0)	Depression	38	0.0766858	0.0363203	1.0797	1.00551	1.15937	0.0347402	21.5617
Proline	Depression	50	0.0587948	0.0207655	1.06056	1.01826	1.10461	0.00463483	23.4991
Ethylmalonate	Depression	66	0.0468066	0.0225979	1.04792	1.00252	1.09538	0.0383321	25.6357
Benzoate	Depression	80	0.0436106	0.0140152	1.04458	1.01627	1.07367	0.00186032	22.5964
1-stearoyl-gpc (18:0)	Depression	80	0.0320298	0.0159624	1.03255	1.00074	1.06536	0.0447953	23.343
2-piperidinone	Depression	42	0.0210277	0.00861465	1.02125	1.00415	1.03864	0.0146498	23.1271
5-hydroxyindoleacetate	Depression	92	-0.0149131	0.00696155	0.985198	0.971846	0.998732	0.0321766	23.6569
X-21733	Depression	42	-0.0216452	0.0101883	0.978587	0.95924	0.998325	0.0336262	21.9668
X-23587	Depression	17	-0.0236053	0.0113727	0.976671	0.955141	0.998686	0.0379307	21.4514
Ribulonate/xylulonate	Depression	92	-0.0314273	0.0146245	0.969061	0.941678	0.997241	0.0316389	23.9372
Sphingomyelin (d18:2/16:0, d18:1/16:1)	Depression	143	-0.0326321	0.00979634	0.967895	0.949487	0.986659	0.000865192	24.4416
Octanoylcarnitine (c8)	Depression	27	-0.0334058	0.0137169	0.967146	0.941491	0.9935	0.014876	22.4157
N-trimethyl 5-aminovalerate	Depression	60	-0.0398161	0.0188586	0.960966	0.926095	0.997151	0.0347464	22.1645
Histidine	Depression	30	-0.123926	0.0571029	0.883445	0.789901	0.988067	0.0299897	21.9409
Cysteine	Depression	25	-0.124819	0.0579132	0.882656	0.787943	0.988754	0.0311397	21.2407
N-acetylvaline	Depression	19	-0.134996	0.0525326	0.87372	0.788235	0.968476	0.0101772	21.7325
Ornithine	Depression	33	-0.136081	0.0479267	0.872772	0.79452	0.958732	0.00452062	21.584
Choline	Depression	21	-0.187889	0.0694044	0.828707	0.723307	0.949465	0.0067861	21.799
3-methyl-2-oxobutyrate	PTSD	37	0.341303	0.15369	1.40678	1.04088	1.90129	0.0263696	21.9643
N-acetylaspartate (naa)	PTSD	25	0.268277	0.102532	1.30771	1.06963	1.59878	0.00888301	21.7993
1-linoleoyl-gpc (18:2)	PTSD	66	0.151327	0.0699864	1.16338	1.01425	1.33442	0.0306002	22.8472
1-methylhistidine	PTSD	38	0.136946	0.0586157	1.14677	1.0223	1.28638	0.0194735	21.8016
Palmitoyl dihydrosphingomyelin (d18:0/16:0)	PTSD	35	0.0681761	0.0314271	1.07055	1.0066	1.13857	0.0300567	22.5394
1-stearoyl-2-oleoyl-gpc (18:0/18:1)	PTSD	203	0.0585028	0.0273377	1.06025	1.00493	1.11861	0.0323546	24.6026
1,5-anhydroglucitol (1,5-ag)	PTSD	110	0.0420384	0.0204211	1.04293	1.00202	1.08552	0.0395346	25.2264
Glutarylcarnitine (c5-dc)	PTSD	76	0.0390508	0.0188571	1.03982	1.00209	1.07897	0.0383696	22.9732
Hippurate	PTSD	202	0.0217051	0.0107841	1.02194	1.00057	1.04377	0.0441475	28.0871
Salicylate	PTSD	100	-0.0168004	0.0082711	0.98334	0.967527	0.999411	0.042233	22.4549
Hydroxyasparagine	PTSD	229	-0.0310272	0.0140305	0.969449	0.943153	0.996479	0.0270073	26.0717
N-acetylhistidine	PTSD	301	-0.0333916	0.0129194	0.96716	0.942977	0.991963	0.00974906	28.2476
X-23308	PTSD	134	-0.0605424	0.0291133	0.941254	0.889048	0.996526	0.037567	23.7132
1-arachidonoyl-gpc (20:4n6)	PTSD	82	-0.0629354	0.0295604	0.939004	0.886146	0.995015	0.0332507	23.5031
X-24295	PTSD	117	-0.0679404	0.0247273	0.934316	0.890114	0.980714	0.00600364	24.1063
Tartronate (hydroxymalonate)	PTSD	130	-0.0898624	0.0311918	0.914057	0.859849	0.971682	0.00396459	23.9929
Ascorbic acid 3-sulfate	PTSD	130	-0.0950856	0.0427742	0.909295	0.83617	0.988815	0.0262179	24.1702
Pyridoxal	PTSD	44	-0.134105	0.0677235	0.874498	0.765793	0.998634	0.0476832	22.2773
2-hydroxyglutarate	PTSD	33	-0.185895	0.0667315	0.830361	0.728557	0.946389	0.00534097	22.9776
Guanosine	PTSD	58	-0.214399	0.0770067	0.807027	0.693966	0.938507	0.00536675	23.6133
X-24452	PTSD	27	-0.257098	0.129872	0.773292	0.599507	0.997455	0.0477463	22.0457
1-palmitoyl-2-oleoyl-gpc (16:0/18:1)	PTSD	68	-0.300638	0.150511	0.740345	0.551209	0.99438	0.0457768	22.5128
Ribitol	PTSD	31	-0.356069	0.137674	0.700424	0.534775	0.917385	0.00970064	22.2515
1-myristoyl-2-palmitoyl-gpc (14:0/16:0)	PTSD	85	-0.369712	0.120443	0.690933	0.545649	0.874901	0.00214338	22.9696
Cytidine	PTSD	24	-0.390141	0.198377	0.676961	0.458883	0.998678	0.0492213	21.2101
2-o-methylascorbic acid	PTSD	21	-0.526324	0.195224	0.590773	0.402942	0.866161	0.00701783	22.7593
1-palmitoyl-2-palmitoleoyl-gpc (16:0/16:1)	PTSD	54	-0.560203	0.179552	0.571093	0.401669	0.811979	0.00180853	22.2267
O-sulfo-l-tyrosine	PTSD	15	-0.642893	0.320769	0.525769	0.280383	0.985914	0.0450461	21.4252
Isoleucine	PTSD	33	-0.651903	0.319961	0.521053	0.278308	0.975524	0.0416052	21.7048
N-acetylarginine	SZ	31	0.22566	0.109603	1.25315	1.0109	1.55346	0.0395061	21.6961
Succinylcarnitine (c4-dc)	SZ	26	0.189457	0.0925959	1.20859	1.008	1.4491	0.0407503	21.9595
Deoxycarnitine	SZ	57	0.0934627	0.0451878	1.09797	1.00491	1.19965	0.03861	22.9058
3-hydroxystachydrine	SZ	18	0.0696557	0.027572	1.07214	1.01574	1.13167	0.0115264	20.9725
N-delta-acetylornithine	SZ	45	0.0428293	0.0205512	1.04376	1.00255	1.08666	0.0371577	24.2949
1-carboxyethylvaline	SZ	108	-0.0434109	0.0217608	0.957518	0.917537	0.999241	0.0460526	23.4008
3-hydroxybutyrate (bhba)	SZ	28	-0.130333	0.0507654	0.877803	0.794666	0.969638	0.0102478	20.9451
Dimethylarginine (sdma + adma)	SZ	50	-0.161717	0.0753606	0.850682	0.73387	0.986088	0.0318803	22.2281
Glutamate	SZ	59	-0.216689	0.089076	0.80518	0.676192	0.958774	0.0149896	22.0042

## Sheet: Table S8
Table S8 Causal Effects of M6A on Mental Disorders
Exposure	Outcome	nsnp	b	se	or	or_lci95	or_uci95	pvalue	meanf
ALKBH5	ADAH	8	0.173709	0.0680027	1.18971	1.04125	1.35933	0.0106358	100.521
WTAP	ADAH	10	0.155247	0.0546982	1.16795	1.04921	1.30012	0.00453632	192.875
FTO	Depression	12	-0.0771514	0.0392105	0.92575	0.857269	0.999701	0.0491114	95.3995
WTAP	Depression	10	0.0595672	0.0216959	1.06138	1.01719	1.10748	0.00604099	192.875
ALKBH5	PTSD	8	-0.204884	0.0743108	0.814742	0.704312	0.942485	0.00583122	100.521
FTO	PTSD	12	-0.248409	0.101337	0.780041	0.639525	0.95143	0.0142333	95.3995
ALKBH5	SZ	8	0.225734	0.0708482	1.25324	1.09076	1.43993	0.0014417	100.521
WTAP	SZ	10	-0.123602	0.0536824	0.883731	0.795472	0.981783	0.0213087	192.875

## Sheet: Table S9
Table S9 Causal Effects of Pyroptosis on Mental Disorders
Exposure	Outcome	nsnp	b	se	or	or_lci95	or_uci95	pvalue	meanf
ELANE	Depression	81	0.0514815	0.0162727	1.05283	1.01978	1.08695	0.00155793	96.0642
IL1B	Depression	27	-0.0609475	0.0224857	0.940873	0.900307	0.983266	0.00671822	120.303
TIRAP	Depression	18	0.213029	0.0882806	1.23742	1.04081	1.47117	0.0158178	74.5104
TIRAP	PTSD	18	0.213029	0.0882806	1.23742	1.04081	1.47117	0.0158178	74.5104
ELANE	SZ	81	-0.10122	0.0360764	0.903734	0.842039	0.969951	0.0050206	96.0642
CASP3	SZ	11	0.38404	0.13523	1.4682	1.12636	1.9138	0.00451274	63.7019

## Sheet: Table S10
Table S10 Sensitivity Analysis Results
Outcome	Exposure	Heter.Stat	Heter.p	egger_intercept	egger_intercept_se	egger_intercept_pval	Global Test	P-value
GCA-900199385 sp900320755 abundance	ADAH	18.3149	0.0498786	-0.0419933	0.0334756	0.241279	21.8241	0.06
Blautia hansenii abundance	PTSD	13.1591	0.357583	-0.083356	0.0281866	0.0130383	15.3628	0.384
RUG013 sp001486445 abundance	Depression	28.4224	0.0124981	-0.00697078	0.0121514	0.575987	32.6326	0.018
Lactate levels	ADAH	24.5964	0.541903	0.0310601	0.0138694	0.0342611	26.8959	0.544
Nicotinamide riboside levels	BD	37.3203	0.0406429	-0.00131593	0.0156014	0.933511	40.2659	0.049
Stachydrine levels	BD	21.9646	0.401553	-0.0250716	0.0118414	0.0469632	24.1666	0.433
Malate levels	Depression	77.1191	0.000121199	-0.000520713	0.00841735	0.951015	81.0791	"<0.001"
3-methyl-2-oxobutyrate levels	Depression	33.2178	0.601621	0.014476	0.00637752	0.0294841	35.1001	0.625
Gamma-glutamyl-alpha-lysine levels	Depression	93.6079	0.245133	-0.0117123	0.0050723	0.0233955	96.1677	0.206
Homocarnosine levels	Depression	117.819	0.0487989	-0.00279875	0.00412888	0.49955	120.37	0.039
Phenyllactate (pla) levels	Depression	147.369	0.0455057	0.0033721	0.00494709	0.496795	149.431	0.054
Tartronate (hydroxymalonate) levels	Depression	158.547	0.0395373	-0.00296569	0.00489721	0.545861	160.64	0.04
X-15245 levels	Depression	94.7475	0.0216051	0.0097855	0.00547849	0.07853	97.6578	0.023

[truncated: 3 more sheets: Table S11, Table S12, Table S13]
